# Supplementary material for: General Designs Reveal Distinct Codes in Protein-Coding and Non-Coding Human DNA
Source: Genes (Basel). 2022 Oct 28;13(11):1970. doi: 10.3390/genes13111970 (PMC9690640; doi:10.3390/genes13111970)
Supplement: Supplementary file 1 [file genes-13-01970-s001.zip]

Archive with 5 entries (5 files):
- suppl-fileS1_descriptive_statistics_original-ATCG.ods
- suppl-fileS2_descriptive_statistics_binary-RY-WS-KM.ods
- suppl-fileS3_A í«nearest neighbourí» step or dinucleotide in DNA in the 5íΣ to 3íΣ orientation.pdf
- suppl-fileS4_ANOVA_binary-RY-WS-KM.ods
- suppl-fileS5_paired_TTest_real_vs_random.ods
