# Supplementary material for: General Designs Reveal Distinct Codes in Protein-Coding and Non-Coding Human DNA
Source: Genes (Basel). 2022 Oct 28;13(11):1970. doi: 10.3390/genes13111970 (PMC9690640; doi:10.3390/genes13111970)
Supplement: Supplementary file 1 [file genes-13-01970-s001.zip › suppl-fileS1_descriptive_statistics_original-ATCG.ods]

## Sheet: 3'UTR
3’UTR sequence dataset
	ATCG
	real sequences
		dinucleotide odds ratio		ApA	ApT	ApC	ApG	TpA	TpT	TpC	TpG	CpA	CpT	CpC	CpG	GpA	GpT	GpC	GpG
			mean	1.11454755727678	0.817238485115803	0.84726024414447	1.18683230361839	0.638753444045502	1.06180106028121	0.966473204104558	1.30695665680954	1.19099633964617	1.22902446848763	1.19828746334202	0.273866927292868	1.02765824871157	0.837890349402071	0.990014371310891	1.13666053434773
			n	76924	76924	76924	76924	76924	76924	76924	76924	76924	76924	76924	76924	76924	76924	76924	76924
			var	0.0804976865965139	0.0512128194403427	0.0598567012880131	0.0936451275753455	0.0485728385641288	0.079124393714549	0.0690733999198065	0.0952198252809384	0.0716455851851521	0.0986300570333498	0.109384101979809	0.0508405127004597	0.0714905734789791	0.0705484688869489	0.114771289287452	0.115810623600187
			SD	0.283721142314974	0.226302495435518	0.244656292148829	0.306014913975357	0.220392464853336	0.281290585897482	0.262818187954728	0.308577097790712	0.267666929569478	0.31405422626252	0.330732674496805	0.2254784085017	0.267377211966501	0.265609617459438	0.338779115778189	0.340309599629788
			lower	0	0	0	0	0	0	0	0	0	0	0	0	0	0	0	0
			Q1	1.00783810035	0.72801574223025	0.743059088737	1.05110708194	0.52380952381	0.964207450694	0.86392332835375	1.179326919915	1.0845522111725	1.0910114678875	1.07654233087	0.145512820513	0.917315878438	0.7307006172575	0.85442063588125	0.998810939358
			median (Q2)	1.12057299289	0.826756979549	0.847664337065	1.183073747635	0.6574434339295	1.08504243263	0.9642426200935	1.289595931535	1.202099855595	1.21440566004	1.20692498795	0.238425925926	1.024197078685	0.842284028656	0.9787390613145	1.14261519359
			Q3	1.223813323645	0.913794339921	0.95293568806325	1.3275276239225	0.769230769231	1.179398405155	1.073018238595	1.4266273056675	1.31068520282	1.3575291371025	1.33009775417	0.362993197279	1.1466961967725	0.94787682610125	1.1068094687775	1.27777777778
			upper	7	6	8	12	5	7.25	8.58333333333	10.5	5.5	13.5	10.5	8.5	12	16	12	8.5
		Odds − 1 (for charts only )	mean	0.114547557276785	-0.182761514884197	-0.15273975585553	0.186832303618389	-0.361246555954498	0.0618010602812147	-0.033526795895442	0.306956656809535	0.190996339646169	0.22902446848763	0.198287463342023	-0.726133072707132	0.0276582487115725	-0.162109650597929	-0.00998562868910887	0.136660534347731
		dinucleotide relative abundance		over all dinucleotides
		distance from randomness
			mean	0.27423378602796
			n	76924
			var	0.0139717719958896
			SD	0.118202250384202
			lower	0.0716576295069375
			Q1	0.206473868548125
			median (Q2)	0.246633086125719
			Q3	0.299507675947281
			upper	1.76701183431938
	ATCG
	random-shuffled sequences
		dinucleotide odds ratio		ApA	ApT	ApC	ApG	TpA	TpT	TpC	TpG	CpA	CpT	CpC	CpG	GpA	GpT	GpC	GpG
			mean	0.988855546218067	0.991048357262183	0.990209158479526	0.991174747262604	0.99136819134624	0.987451254500013	0.992542861123757	0.989535594015487	0.990080195790671	0.990802733534169	0.987188573179177	0.990436945872535	0.991593749656445	0.989733848300262	0.988769803565886	0.989286393560853
			n	76924	76924	76924	76924	76924	76924	76924	76924	76924	76924	76924	76924	76924	76924	76924	76924
			var	0.0538025797243981	0.0577639332830045	0.054353577945008	0.062538779467959	0.0594259773554133	0.0607257504055975	0.0641889732010125	0.0637586612209941	0.0543924470456267	0.0631071066391923	0.0839935809166854	0.0877809411483075	0.0583607138912971	0.0635532168363977	0.0845346981457587	0.083561544043925
			SD	0.231953831019016	0.240341285015714	0.233138538094859	0.250077546908872	0.243774439503844	0.246425953189995	0.253355428599848	0.252504774649895	0.233221883719403	0.251211278885309	0.289816460741424	0.296278485800619	0.241579622260026	0.25209763353986	0.290748513574461	0.289070136894016
			lower	0	0	0	0	0	0	0	0	0	0	0	0	0	0	0	0
			Q1	0.916542631415	0.91847826087	0.90803433547425	0.90629558733825	0.91800996430975	0.91937660302475	0.91022192660875	0.907894736842	0.90752907257	0.9104749158215	0.8981392284365	0.896863790177	0.90753349715775	0.90791975016025	0.89543755607275	0.89729169676675
			median (Q2)	0.995893279489	0.996267414266	0.996907003802	0.995857783421	0.9964623184405	0.9962379900895	0.996633990536	0.995448486906	0.996006968232	0.996893776255	0.9945463221925	0.994864900279	0.995900735015	0.995424667818	0.994899769567	0.9951659851465
			Q3	1.0704963507775	1.0707293271375	1.0820569927675	1.08192205548	1.07065549185	1.0670904278725	1.0792653891775	1.0798530565825	1.080673769755	1.0787238805225	1.0852469610725	1.0868985678875	1.082244393565	1.0803272284475	1.08855773785	1.089922373265
			upper	8.88888888889	12	8	12	12	10.25	11	8	8	9	9	12	9.33333333333	8.66666666667	11	10
		Odds − 1 (for charts only )	mean	-0.0111444537819332	-0.00895164273781715	-0.00979084152047443	-0.00882525273739572	-0.0086318086537599	-0.0125487454999867	-0.00745713887624251	-0.0104644059845126	-0.00991980420932878	-0.00919726646583074	-0.0128114268208226	-0.00956305412746475	-0.00840625034355472	-0.010266151699738	-0.0112301964341141	-0.0107136064391472
		dinucleotide relative abundance		over all dinucleotides
		distance from randomness
			mean	0.14802442026237
			n	76924
			var	0.0192586833358368
			SD	0.138775658297256
			lower	0.006570768168
			Q1	0.0681981887954844
			median (Q2)	0.109345486311906
			Q3	0.173313533056422
			upper	1.60397959183644

## Sheet: 5'UTR
5’UTR sequence dataset
	ATCG
	real sequences
		dinucleotide odds ratio		ApA	ApT	ApC	ApG	TpA	TpT	TpC	TpG	CpA	CpT	CpC	CpG	GpA	GpT	GpC	GpG
			mean	1.04712129644748	0.649418406794316	0.762351970080203	1.32262716722023	0.539970056761265	1.06814069165779	1.02415549162609	1.10854809008168	1.06022254713657	1.2875987074965	1.04338634868671	0.631711475766608	1.10576475656975	0.779640038172345	1.00561982192351	0.99092597004434
			n	84949	84949	84949	84949	84949	84949	84949	84949	84949	84949	84949	84949	84949	84949	84949	84949
			var	0.419853369301484	0.264974755108671	0.136530066169381	0.212969847166995	0.242116353199733	0.462867478866952	0.212843779543771	0.217196101189254	0.193462651422474	0.287422182889504	0.118812917188031	0.12678192087407	0.169016662448615	0.158319389904909	0.102732555901393	0.10412775373908
			SD	0.647960931925285	0.514756986459311	0.369499751244004	0.461486562282148	0.492053201594841	0.680343647627397	0.461349953445073	0.46604302504088	0.439843894378988	0.536117694997567	0.344692496564736	0.356064489768455	0.41111636120278	0.397893691712886	0.320519197399146	0.322688322904749
			lower	0	0	0	0	0	0	0	0	0	0	0	0	0	0	0	0
			Q1	0.76	0.376078205865	0.585585585586	1.10924369748	0.271111111111	0.780991735537	0.844736842105	0.895104895105	0.844202898551	1.075	0.899653979239	0.359269192585	0.9375	0.597209302326	0.863157894737	0.857377647918
			median (Q2)	1.06	0.664911125741	0.765432098765	1.30256410256	0.523026315789	1.095	1.0362931642	1.1167816092	1.06472727273	1.28525411596	1.05555555556	0.660223023504	1.11754385965	0.774725274725	1.0119047619	0.999053149855
			Q3	1.30874479477	0.875	0.939878234399	1.52046783626	0.724647887324	1.35160680529	1.22131887986	1.33333333333	1.28	1.50549725137	1.20707596254	0.885908109775	1.29510155317	0.951219512195	1.15856481481	1.13811728395
			upper	16.5	19	16.5	13	15	14.75	20	12	16.5	13	6.96	5.5	13	11	16	13.25
		Odds − 1 (for charts only )	mean	0.0471212964474829	-0.350581593205684	-0.237648029919797	0.322627167220232	-0.460029943238735	0.0681406916577939	0.024155491626086	0.108548090081683	0.0602225471365726	0.287598707496504	0.0433863486867131	-0.368288524233392	0.105764756569753	-0.220359961827655	0.00561982192350931	-0.0090740299556604
		dinucleotide relative abundance		over all dinucleotides
		distance from randomness
			mean	0.359054415223425
			n	84949
			var	0.032263635001041
			SD	0.179620808931039
			lower	0.057504716568875
			Q1	0.242235724788312
			median (Q2)	0.304594522740187
			Q3	0.412229349383437
			upper	2.48819992329625
	ATCG
	random-shuffled sequences
		dinucleotide odds ratio		ApA	ApT	ApC	ApG	TpA	TpT	TpC	TpG	CpA	CpT	CpC	CpG	GpA	GpT	GpC	GpG
			mean	0.956743571143091	0.96835802270915	0.974311915389986	0.979683061281801	0.963386483534468	0.939849295896699	0.966858101870509	0.967428818315286	0.976229502378849	0.966597753792096	0.970271575438121	0.978737680338051	0.97839721839172	0.966898485623533	0.979338056452712	0.972089667679059
			n	84949	84949	84949	84949	84949	84949	84949	84949	84949	84949	84949	84949	84949	84949	84949	84949
			var	0.32326238239007	0.38804082161111	0.151830619981727	0.151733611006218	0.37032152523947	0.338038502312366	0.192735171636712	0.165031602393513	0.15612544489465	0.196355467195971	0.104863627953322	0.0917333606869026	0.146379533942271	0.16397683359155	0.0931927276289547	0.0881423818173302
			SD	0.568561678615495	0.622929226807597	0.389654487952759	0.389529987300359	0.608540487756952	0.581410786202291	0.439016140519585	0.406240818226717	0.395127124979607	0.443120149841971	0.323826539915001	0.302875156932527	0.382595784010058	0.404940530932075	0.30527483949542	0.296887826994187
			lower	0	0	0	0	0	0	0	0	0	0	0	0	0	0	0	0
			Q1	0.73828125	0.728571428571	0.811475409836	0.823076923077	0.725806451613	0.714133333333	0.803211009174	0.811764705882	0.811428571429	0.8014571949	0.856962822936	0.864371131543	0.823529411765	0.811188811189	0.864197530864	0.869059422302
			median (Q2)	0.968858131488	0.970238095238	0.983870967742	0.987755102041	0.969696969697	0.9625	0.981617647059	0.982323232323	0.98505810736	0.980618744313	0.986629938189	0.99	0.986836909306	0.982905982906	0.98786407767	0.987158121753
			Q3	1.1678200692	1.18147684606	1.15	1.14423076923	1.18136645963	1.1652892562	1.14772727273	1.14272550062	1.14957983193	1.14497661667	1.10654407788	1.10827664399	1.14285714286	1.14244186047	1.10828282828	1.09812623274
			upper	15.5	21	9	9	21	12	13	11	11	19	10.4444444444	10	8	9.5	10	7.5
		Odds − 1 (for charts only )	mean	-0.0432564288569086	-0.0316419772908497	-0.0256880846100137	-0.0203169387181991	-0.0366135164655317	-0.0601507041033013	-0.0331418981294914	-0.0325711816847136	-0.0237704976211514	-0.0334022462079043	-0.0297284245618786	-0.0212623196619496	-0.0216027816082797	-0.0331015143764666	-0.0206619435472877	-0.027910332320941
		dinucleotide relative abundance		over all dinucleotides
		distance from randomness
			mean	0.273623251950409
			n	84949
			var	0.041032728401016
			SD	0.202565368217314
			lower	0.01160813710325
			Q1	0.140084967104437
			median (Q2)	0.205117984692687
			Q3	0.329056279806125
			upper	2.25

## Sheet: Coding
CODING sequence dataset
	ATCG
	real sequences
		dinucleotide odds ratio		ApA	ApT	ApC	ApG	TpA	TpT	TpC	TpG	CpA	CpT	CpC	CpG	GpA	GpT	GpC	GpG
			mean	1.00239146029891	0.906216086841391	0.852117559908396	1.19021258565209	0.516589338153902	0.982824111120059	1.04862331618109	1.40956089976406	1.22632634585765	1.29246769895146	1.11527126256334	0.430414511696422	1.14261804443566	0.798865250892568	0.987775630073475	1.02514894658327
			n	87509	87509	87509	87509	87509	87509	87509	87509	87509	87509	87509	87509	87509	87509	87509	87509
			var	0.0360726419486211	0.0401812383752743	0.0255556200309533	0.0360958588749765	0.026062241257017	0.0547395059867665	0.0377404315320504	0.0400572225228442	0.0316397920078037	0.0462636749209468	0.0355369591982597	0.0349155422595751	0.0262385720066109	0.0249570897929994	0.0294541363489864	0.0263502128781447
			SD	0.189927991482617	0.200452583857815	0.15986125243771	0.189989101990026	0.161438041542311	0.233964753727493	0.194268966981477	0.200143005180906	0.177875776900071	0.215089922871684	0.18851249082822	0.186857010196501	0.161983246067644	0.157978130742832	0.171622074189151	0.162327486514591
			lower	0	0	0	0	0	0	0	0	0	0	0	0	0	0	0	0
			Q1	0.904948620876	0.805104396208	0.765595463138	1.07955497821	0.417348608838	0.851948797017	0.944620018765	1.29829145149	1.12875	1.17041365006	1.01965883289	0.303092307692	1.05882352941	0.713540817989	0.894523326572	0.935089592975
			median (Q2)	1.0131151974	0.901293103448	0.852357320099	1.18461386139	0.519370460048	1.00023494401	1.04582225319	1.39957622176	1.22651845265	1.28034829082	1.10953769263	0.410828969469	1.14761476148	0.798259632682	0.986522911051	1.02169625247
			Q3	1.10182900276	0.996585930348	0.940650406504	1.29633152174	0.614681130515	1.12371246987	1.14801678742	1.51111111111	1.32384873812	1.40548614883	1.20409331288	0.542682926829	1.2315203067	0.884745762712	1.07960192616	1.11211709673
			upper	5.59183673469	8	3.66666666667	3.33333333333	4	6.5625	8	5	4	5.6	6.25	3.08333333333	4	4	5	5.4375
		Odds − 1 (for charts only )	mean	0.00239146029891117	-0.0937839131586094	-0.147882440091604	0.190212585652093	-0.483410661846098	-0.0171758888799415	0.0486233161810909	0.409560899764062	0.22632634585765	0.292467698951461	0.115271262563342	-0.569585488303578	0.14261804443566	-0.201134749107432	-0.0122243699265246	0.0251489465832734
		dinucleotide relative abundance		over all dinucleotides
		distance from randomness
			mean	0.238556103162726
			n	87509
			var	0.00427418269117544
			SD	0.0653772337375592
			lower	0.0797377406079375
			Q1	0.199798709666
			median (Q2)	0.227589976507687
			Q3	0.263617059969687
			upper	1.38425925925956
	ATCG
	random-shuffled sequences
		dinucleotide odds ratio		ApA	ApT	ApC	ApG	TpA	TpT	TpC	TpG	CpA	CpT	CpC	CpG	GpA	GpT	GpC	GpG
			mean	0.996826387072466	0.997704125389187	0.997786532133007	0.998253489383279	0.998940974969646	0.996796097362604	0.996752692396427	0.998338392733915	0.996838057733914	0.998467305510513	0.996673263895278	0.997834525520408	0.997992798898241	0.997582940536484	0.998522698890053	0.997076975761739
			n	87509	87509	87509	87509	87509	87509	87509	87509	87509	87509	87509	87509	87509	87509	87509	87509
			var	0.0239413681997693	0.025776286271424	0.0208730281698281	0.0184230415432793	0.026554766705846	0.0328948106304768	0.0256409401116477	0.0227834434784736	0.0212952396002187	0.0252589214681045	0.0242385840786948	0.0201547473271909	0.0185597614589962	0.0218650789162883	0.0210405479401731	0.0183756782201334
			SD	0.154729984811507	0.160549949459425	0.144475008807157	0.135731505345219	0.162956333739582	0.181369265947891	0.160127886739467	0.150941854627779	0.145928885421011	0.158930555489196	0.155687456394839	0.141967416427823	0.136234215448969	0.147868451389363	0.145053603678685	0.135556918746825
			lower	0	0	0	0	0	0	0	0	0	0	0	0	0	0	0	0
			Q1	0.930740819877	0.923076923077	0.931057415207	0.932879250927	0.924246465724	0.9140625	0.923323794496	0.925483776673	0.931194429145	0.923773584906	0.932458839649	0.933657786885	0.932773109244	0.925324675325	0.934416981528	0.934645781417
			median (Q2)	0.997428724539	0.997474747475	0.997605216588	0.998307952623	0.997944264976	0.996765023037	0.997333333333	0.997985310215	0.997711087484	0.997681495435	0.997832042706	0.997987711665	0.997569275644	0.997440764393	0.998688696564	0.99851705388
			Q3	1.06295294754	1.07181571816	1.06411633479	1.06343474196	1.07205215737	1.07866263111	1.06996621622	1.06981027814	1.06390977444	1.07215681628	1.06134524816	1.06162294082	1.06283015035	1.06871429754	1.06220492866	1.06015517058
			upper	6.625	4.16666666667	7	4.5	6	4.66666666667	6.2	6.33333333333	12	6.2	5	5	4.5	3.83333333333	9	3.75
		Odds − 1 (for charts only )	mean	-0.003173612927534	-0.00229587461081313	-0.00221346786699273	-0.00174651061672049	-0.0010590250303538	-0.00320390263739621	-0.00324730760357267	-0.00166160726608484	-0.00316194226608559	-0.00153269448948744	-0.00332673610472248	-0.00216547447959244	-0.00200720110175892	-0.00241705946351573	-0.00147730110994733	-0.00292302423826058
		dinucleotide relative abundance		over all dinucleotides
		distance from randomness
			mean	0.10007436904057
			n	87509
			var	0.00466446056398776
			SD	0.0682968561793862
			lower	0.00716838469225001
			Q1	0.0593870057843125
			median (Q2)	0.085228570138625
			Q3	0.122276173068625
			upper	1.484375

## Sheet: EPDpromoters
EPB PROMOTERS sequence dataset
	ATCG
	real sequences
		dinucleotide odds ratio		ApA	ApT	ApC	ApG	TpA	TpT	TpC	TpG	CpA	CpT	CpC	CpG	GpA	GpT	GpC	GpG
			mean	1.22506754028585	0.769699703805219	0.764386723535174	1.24197966140522	0.646861966020736	1.21855821756404	1.04174792059726	1.05680968425739	1.05692265999963	1.24055200528893	1.11619676940386	0.670227155021881	1.02907390851563	0.782674500203615	1.02388689917716	1.11104092268066
			n	16454	16454	16454	16454	16454	16454	16454	16454	16454	16454	16454	16454	16454	16454	16454	16454
			var	0.0806829631426929	0.0439534362748651	0.0239307203878964	0.0383756173940906	0.0395772269095859	0.0873896428394181	0.0266327949546277	0.0420242301120957	0.0392929445597651	0.0378286629751167	0.0261288953363182	0.0730831200495333	0.0266652669370054	0.0227840630339852	0.0199979112398963	0.0231104560332147
			SD	0.284047466354996	0.209650748328894	0.154695573265354	0.19589695606132	0.198940259649941	0.295617392653778	0.163195572717607	0.204998122216023	0.198224480223219	0.194495920201727	0.161644348296865	0.270338898513575	0.163295030349994	0.15094390691242	0.141413971162316	0.152021235467992
			lower	0	0	0	0.492434373464	0	0	0.281367822776	0.283960155657	0.0819696766843	0.491014435824	0.442417550072	0	0.123055214875	0.219303656066	0.22018745904	0.390193258385
			Q1	1.0504655638825	0.63910854852075	0.66350487892175	1.10841856846	0.518484814566	1.04255391639	0.93450600213275	0.9142065481745	0.92010161281575	1.1102122534875	1.0119840440125	0.50616705392625	0.921983713816	0.6827070775205	0.93441197594725	1.01170216219
			median (Q2)	1.2091980674	0.766692420275	0.7622366088075	1.23052562823	0.6493972262335	1.19943612474	1.03773058698	1.04088476489	1.044632566285	1.2293215966	1.1008173941	0.753719621286	1.0223767997	0.7795261502365	1.02615634328	1.09718391044
			Q3	1.38639370115	0.892150307843	0.862269253155	1.361423406015	0.776487945025	1.37403216609	1.1443964416275	1.1863931450225	1.181515854145	1.3593041854975	1.20500114663	0.86731332447375	1.1310508358425	0.87733621336175	1.1129491617275	1.19594020021
			upper	3.95107014247	3.03536196691	1.73602343739	3.55321932951	2.2008511839	4.66754255119	2.06644318466	2.43855284307	2.36052902688	3.06894469506	6.23877165518	1.24847281111	2.20147131666	1.69623168739	1.92486368634	3.62181429726
		Odds − 1 (for charts only )	mean	0.225067540285854	-0.230300296194781	-0.235613276464826	0.241979661405217	-0.353138033979264	0.218558217564038	0.041747920597257	0.056809684257394	0.0569226599996272	0.240552005288929	0.116196769403863	-0.329772844978119	0.0290739085156252	-0.217325499796385	0.0238868991771603	0.111040922680661
		dinucleotide relative abundance		over all dinucleotides
		distance from randomness
			mean	0.218534489362291
			n	16454
			var	0.00328948510754751
			SD	0.057354033053897
			lower	0.05977374359225
			Q1	0.179002188623703
			median (Q2)	0.213346076046156
			Q3	0.2520123905146
			upper	0.805303531213562
	ATCG
	random-shuffled sequences
		dinucleotide odds ratio		ApA	ApT	ApC	ApG	TpA	TpT	TpC	TpG	CpA	CpT	CpC	CpG	GpA	GpT	GpC	GpG
			mean	0.992279305513328	1.00221129562733	1.00117024977807	1.00232032793771	1.00099685428808	0.994681829033615	1.00173687916796	1.00129487122059	1.00142446763195	1.00029393354727	0.996861853681971	1.00149481245507	1.0027956174719	1.00170461766263	1.0012790877893	0.995377924246496
			n	16454	16454	16454	16454	16454	16454	16454	16454	16454	16454	16454	16454	16454	16454	16454	16454
			var	0.0362550395633381	0.0369747033496681	0.0167997235589639	0.0168712930129186	0.03667160122185	0.0399137862923237	0.0176932175652672	0.0170403731042234	0.017122698081998	0.0175633937446565	0.0116256682466671	0.0109282060204897	0.0168044452232118	0.0168219634497151	0.0110931025851388	0.0112297456557218
			SD	0.190407561728357	0.192288073862286	0.129613747569322	0.129889541584065	0.191498306054779	0.199784349467929	0.133015854563534	0.130538780077889	0.130853727810857	0.132526954785268	0.107822392139421	0.104538060152701	0.129631960654816	0.129699512141392	0.105323798759534	0.105970494269499
			lower	0	0	0.474436586279	0.401068848481	0	0	0.479650175139	0.469973154089	0.500278859142	0	0.469043966792	0.430825569498	0.461103014768	0.456368090119	0.324573358838	0.379372345316
			Q1	0.883014390375	0.886520623421	0.91458379277825	0.916161081477	0.887641638586	0.880373539232	0.91367304560975	0.91334485083675	0.913328702338	0.912451927301	0.932520670546	0.937175641495	0.916579987789	0.915399939621	0.93507724189825	0.932301758702
			median (Q2)	0.994095388975	0.9997746306545	1.00035309211	1.002271462815	0.996410615279	0.993391189172	1.00166944908	1.00021080832	1.00108540073	0.998796969428	0.9970298811695	1.001173769935	1.00278365314	0.9993278867765	0.9999482120615	0.996470472702
			Q3	1.10237008109	1.11296605454	1.0870315833375	1.0885379815975	1.1107440105825	1.10388061736	1.0892644671525	1.08850821562	1.0894821208175	1.0869349799725	1.05943381671	1.0653849528625	1.08778582706	1.08736409567	1.066888390405	1.05870730515
			upper	2.34766277129	2.45306803857	1.56595223846	1.62756326255	2.32833576542	3.13021702838	1.78869544479	1.64047208206	1.67163422458	1.64045120693	2.07959055173	1.54631647371	1.60523950173	1.56178085612	1.59153040569	1.71697242573
		Odds − 1 (for charts only )	mean	-0.00772069448667163	0.00221129562732861	0.001170249778066	0.0023203279377053	0.000996854288075727	-0.00531817096638495	0.00173687916795837	0.00129487122058594	0.0014244676319518	0.000293933547268749	-0.00313814631802941	0.00149481245506685	0.00279561747190422	0.00170461766262854	0.00127908778929944	-0.00462207575350389
		dinucleotide relative abundance		over all dinucleotides
		distance from randomness
			mean	0.108151622016972
			n	16454
			var	0.000868772361364621
			SD	0.0294749446371765
			lower	0.0268161756024375
			Q1	0.0874771406919687
			median (Q2)	0.105347562512406
			Q3	0.125455879782375
			upper	0.295466638579687

## Sheet: transcript
TRANSCRIPT sequence dataset
	ATCG
	real sequences
		dinucleotide odds ratio		ApA	ApT	ApC	ApG	TpA	TpT	TpC	TpG	CpA	CpT	CpC	CpG	GpA	GpT	GpC	GpG
			mean	1.12047923756502	0.838111414210598	0.820699984855651	1.21907477549448	0.690806643988165	1.11430439762463	0.973313901048475	1.19653395229212	1.19384110875064	1.21070452337646	1.24130756747506	0.353819139931982	1.01666306906582	0.823363620275008	0.998053945967191	1.19227810990662
			n	22072	22072	22072	22072	22072	22072	22072	22072	22072	22072	22072	22072	22072	22072	22072	22072
			var	0.018039184499088	0.0130765183254779	0.0128782949759681	0.0184182587799578	0.0144650535609722	0.0200303657070287	0.0151778915449346	0.0284616514627103	0.0243358106376804	0.0245311256470962	0.0146247208786082	0.0191870481644113	0.015902606407705	0.00996076179486643	0.0144765098821846	0.0177520831860362
			SD	0.134310031267542	0.114352605241323	0.113482575649163	0.135713885730082	0.120270751061811	0.141528674504599	0.123198585807365	0.168705813363708	0.155999393068308	0.156624154098581	0.120932712194047	0.138517320810111	0.126105536784492	0.0998036161412322	0.120318368847756	0.13323694377325
			lower	0	0	0	0.419527078566	0	0	0	0	0.565359477124	0.734879032258	0.135109776694	0	0	0	0.369458128079	0.0999929383518
			Q1	1.0749805070475	0.79429505403475	0.783631791834	1.15415222108	0.62480723570325	1.073490832065	0.9222971953535	1.127330747225	1.13335411426	1.1309746834175	1.2012823257125	0.25939036730775	0.9701493586075	0.78723970731125	0.93839759138875	1.15140377857
			median (Q2)	1.127843812395	0.8389677985605	0.8178382971805	1.21166078622	0.7066144566045	1.12784479948	0.9656640784505	1.1779733422	1.18916373402	1.194145984695	1.24609821091	0.3423381337875	1.007201702015	0.823431657697	1.00236304539	1.192466476305
			Q3	1.1738490767175	0.87954032148675	0.85286641678475	1.2770986129175	0.768276886356	1.17226349797	1.014920765945	1.240783229535	1.24808426633	1.2748124318075	1.2904736949725	0.42228756037225	1.0518365491075	0.85806321353275	1.0608301003675	1.2349725061
			upper	10.9435381827	11.580105379	13.1784861214	10.790866054	7.14106498369	10.3475694104	13.0153860456	17.0909948138	17.2967630343	14.2549466214	10.3594965725	3.30749354005	13.5756056809	11.00110011	9.22199865862	14.1723356009
		Odds − 1 (for charts only )	mean	0.120479237565015	-0.161888585789403	-0.179300015144349	0.219074775494485	-0.309193356011835	0.11430439762463	-0.0266860989515246	0.196533952292121	0.193841108750638	0.210704523376456	0.241307567475065	-0.646180860068018	0.0166630690658187	-0.176636379724992	-0.00194605403280922	0.192278109906621
		dinucleotide relative abundance		over all dinucleotides
		distance from randomness
			mean	0.202173135870118
			n	22072
			var	0.00802089965390899
			SD	0.0895594755115783
			lower	0.085298012691625
			Q1	0.178953705203781
			median (Q2)	0.195808443819375
			Q3	0.218331054178859
			upper	10.67280014483
	ATCG
	random-shuffled sequences
		dinucleotide odds ratio		ApA	ApT	ApC	ApG	TpA	TpT	TpC	TpG	CpA	CpT	CpC	CpG	GpA	GpT	GpC	GpG
			mean	0.999755803741592	0.999754600437199	0.999958689128875	1.0001331691987	1.00046694241933	1.00007532157555	0.999615975111242	0.999316026585025	0.99965221523602	0.999829087005084	0.999184371084068	1.00016359332722	0.999709038560259	0.999531694640901	1.00010725707738	0.999700270888494
			n	22072	22072	22072	22072	22072	22072	22072	22072	22072	22072	22072	22072	22072	22072	22072	22072
			var	0.00238593591703644	0.00220418735521852	0.00200697196033727	0.00210621950703207	0.00259748361089359	0.00221664298364738	0.00201898749991435	0.00201382425609993	0.0019559593174331	0.00181340418080099	0.00207853939836171	0.00214513089449619	0.00209412709403566	0.00193537319313334	0.0021449412760477	0.00245744421206148
			SD	0.0488460430028518	0.0469487737349818	0.0447992406223283	0.0458935671639508	0.0509655139373046	0.0470812381278082	0.044933144781045	0.0448756532665535	0.0442262288402832	0.0425840836557626	0.0455910012871149	0.0463155578018466	0.0457616334284044	0.0439928766180769	0.046313510729027	0.0495726155458987
			lower	0	0.459821428571	0.565569487983	0.372549019608	0.477453580902	0	0	0	0.422222222222	0	0.203329369798	0.169278996865	0.392191659272	0	0.546481766821	0.241124260355
			Q1	0.97748174632175	0.978630754983	0.97594152836575	0.97656193769325	0.97947475183575	0.980243610703	0.97670359586075	0.97683046499175	0.97575076494675	0.97687072170025	0.973909867714	0.975182647782	0.9766823965885	0.977825337112	0.97526473887425	0.97514091025775
			median (Q2)	0.999542913419	0.999529323139	1.00004427	0.9999590247015	1.00027033546	1.000013039625	0.9999460188695	0.9993512141855	0.999950047589	0.999703911221	0.999115306692	1.000053727835	0.9998569522675	0.999668923615	0.999933224954	0.999439319333
			Q3	1.0216250338925	1.02081080369	1.024674414515	1.0236229004925	1.0213047580775	1.01954685632	1.02234514176	1.0216658959775	1.0235661467675	1.0229667080625	1.0248740958975	1.0253118062175	1.0229778466125	1.02174183458	1.0249863336025	1.02403341615
			upper	1.67107750473	2.10526315789	1.68888888889	1.55555555556	4.16666666667	2.1746031746	3.03896103896	1.91596638655	1.69485614647	1.62949308756	1.47124260355	1.69415702982	1.63888888889	1.51136363636	1.81079083518	2.44970414201
		Odds − 1 (for charts only )	mean	-0.00024419625840753	-0.000245399562800472	-4.13E-05	0.000133169198701567	0.000466942419333545	7.53E-05	-0.000384024888758291	-0.000683973414975127	-0.000347784763979611	-0.000170912994916138	-0.000815628915931633	0.000163593327217606	-0.000290961439741437	-0.00046830535909913	0.000107257077380347	-0.000299729111505572
		dinucleotide relative abundance		over all dinucleotides
		distance from randomness
			mean	0.0310080786656477
			n	22072
			var	0.000397595677634867
			SD	0.0199398013439168
			lower	0.00591670713456251
			Q1	0.0214574827755469
			median (Q2)	0.0262249558725
			Q3	0.0326947863199844
			upper	0.518249711647875

## Sheet: VISTAenhancers
VISTA ENHANCER sequence dataset
	ATCG
	real sequences
		dinucleotide odds ratio		ApA	ApT	ApC	ApG	TpA	TpT	TpC	TpG	CpA	CpT	CpC	CpG	GpA	GpT	GpC	GpG
			mean	1.13754828548236	0.859307902183038	0.814422867763402	1.176400499368	0.695899582314087	1.13302437863349	0.982737725793436	1.22883546875154	1.22979223511439	1.17425501849042	1.19128908894349	0.25535086719848	0.983554182711201	0.821393056632932	1.0926696225271	1.18379112892704
			n	1941	1941	1941	1941	1941	1941	1941	1941	1941	1941	1941	1941	1941	1941	1941	1941
			var	0.0119624791207654	0.00835035446141215	0.0103126974408197	0.0155729881024011	0.0115658035739517	0.01108628717965	0.00941505130462806	0.0135977574826172	0.0131920306491642	0.0160852041286512	0.0189340895810334	0.0161478906049403	0.00939055444322966	0.0102916285220617	0.0275606000625289	0.0208234676789577
			SD	0.109373118821607	0.0913802739184565	0.101551452184692	0.124791778985641	0.107544426047804	0.105291439251489	0.0970311872782564	0.116609422786571	0.114856565546616	0.126827458102145	0.137601197600288	0.127074350696513	0.0969048731655414	0.101447663955666	0.166013855031828	0.144303387621212
			lower	0.443984341018	0.460526315789	0.397271268058	0.793191342291	0.236887832902	0.512248170582	0.656874621442	0.610728524828	0.715088282504	0.686254077564	0.61667228875	0	0.604592673592	0.389101541733	0.583819849875	0.697083911922
			Q1	1.07788993929	0.808113023247	0.752592663722	1.09543994862	0.63464386957	1.07359816355	0.923775588626	1.16220238095	1.16042741341	1.09086819613	1.11249792	0.175254417725	0.922207899482	0.758413428997	0.972400756144	1.09757653061
			median (Q2)	1.13279451913	0.86111518207	0.813293010824	1.16846282011	0.708871432536	1.13132597816	0.984578812438	1.22948657407	1.2315090388	1.16701126318	1.19647427366	0.235507246377	0.981938560666	0.820439494281	1.06885270846	1.18976799524
			Q3	1.19370161858	0.915834988898	0.878505471956	1.2496868476	0.768095518868	1.18915893387	1.04323308271	1.29648671808	1.29946636395	1.24949127907	1.27615152163	0.305986403538	1.04434730946	0.8814953778	1.19849621183	1.27395172891
			upper	1.74396854076	1.40909090909	1.26103249984	1.77683529211	1.04817874684	1.63798762782	1.37021709899	1.863332097	1.76223776224	1.9474107506	2.25619834711	0.922282382341	1.44755496501	1.39714506173	1.69913793103	1.74684444444
		Odds − 1 (for charts only )	mean	0.137548285482361	-0.140692097816962	-0.185577132236598	0.176400499368003	-0.304100417685913	0.133024378633489	-0.0172622742065636	0.228835468751543	0.22979223511439	0.174255018490417	0.191289088943489	-0.74464913280152	-0.0164458172887986	-0.178606943367068	0.0926696225271046	0.183791128927044
		dinucleotide relative abundance		over all dinucleotides
		distance from randomness
			mean	0.212093674910419
			n	1941
			var	0.0010786672275429
			SD	0.0328430697034077
			lower	0.124879672807563
			Q1	0.190464501895563
			median (Q2)	0.208699885052187
			Q3	0.229891806003437
			upper	0.40730967980675
	ATCG
	random-shuffled sequences
		dinucleotide odds ratio		ApA	ApT	ApC	ApG	TpA	TpT	TpC	TpG	CpA	CpT	CpC	CpG	GpA	GpT	GpC	GpG
			mean	0.997371829314315	1.0002177858467	1.00140330700196	0.999214381748029	0.999498269774593	0.99596401776865	1.00044646474659	1.00173015205899	0.999795529509153	0.998474866575579	0.9996030063282	1.00077361357888	1.0009052910008	1.0030463679737	0.99427940757433	0.995331138806602
			n	1941	1941	1941	1941	1941	1941	1941	1941	1941	1941	1941	1941	1941	1941	1941	1941
			var	0.00465066654959077	0.00458040724529101	0.0065853929611857	0.00677627728978962	0.00443597364844506	0.00459560625012423	0.00665452256700382	0.00658084017292137	0.00684842506690949	0.00656160099596398	0.0124649759923533	0.0108437461325714	0.00712388784911267	0.00620291086546586	0.0113682794249155	0.0117873331215226
			SD	0.068195795688523	0.0676787059959853	0.0811504341404635	0.0823181467830127	0.0666031053964082	0.0677909009390215	0.0815752570759285	0.0811223777568272	0.0827552117205285	0.0810037097666766	0.111646656879431	0.104133309428691	0.0844031270102754	0.078758560585284	0.106622133841504	0.108569485222702
			lower	0.736735253772	0.657894736842	0.632847815168	0.65815111496	0.720029691946	0.591796875	0.632761211738	0.644712673839	0.63025210084	0.646782727428	0.514285714286	0.575949367089	0.53480475382	0.695205820791	0.416244822826	0.540720221607
			Q1	0.957323578723	0.96216836266	0.949862338791	0.947701898725	0.961185856583	0.955056179775	0.950840527033	0.953500917035	0.948443849588	0.948079272889	0.933695265219	0.940187832605	0.94860584511	0.955830106583	0.933417357836	0.931341131229
			median (Q2)	0.99824770146	1.00132842068	0.999750894653	0.99696969697	0.997914043322	0.995910080549	1.00217058223	1.00037174721	0.999253939478	1.00090570908	0.99984057817	0.999116260801	1.00106157113	1.00382224269	0.994148678293	0.994318181818
			Q3	1.03732897085	1.03887496519	1.0516580194	1.05055997163	1.03633474576	1.03751389351	1.05087633885	1.05019730699	1.04812517106	1.04721917975	1.05889917695	1.05792605185	1.05264710655	1.05210772834	1.0546583137	1.05721614923
			upper	1.66666666667	1.38172128963	1.29572707313	1.347875	1.35640495868	1.40229993402	1.30796782707	1.44	1.34200501253	1.32175995211	2.0826446281	1.47070707071	1.35140800506	1.36934731935	1.55883431085	1.4485809949
		Odds − 1 (for charts only )	mean	-0.00262817068568521	0.000217785846699638	0.00140330700195569	-0.000785618251971149	-0.000501730225406492	-0.00403598223135033	0.000446464746585779	0.00173015205898763	-0.000204470490846473	-0.00152513342442143	-0.000396993671800102	0.000773613578882534	0.000905291000795466	0.00304636797369552	-0.00572059242566976	-0.00466886119339825
		dinucleotide relative abundance		over all dinucleotides
		distance from randomness
			mean	0.0642978418397543
			n	1941
			var	0.000584301388977993
			SD	0.0241723269251844
			lower	0.0146565629574375
			Q1	0.047107618291125
			median (Q2)	0.0605435181656875
			Q3	0.0785512509509375
			upper	0.188685389316063
