# Supplementary material for: General Designs Reveal Distinct Codes in Protein-Coding and Non-Coding Human DNA
Source: Genes (Basel). 2022 Oct 28;13(11):1970. doi: 10.3390/genes13111970 (PMC9690640; doi:10.3390/genes13111970)
Supplement: Supplementary file 1 [file genes-13-01970-s001.zip › suppl-fileS2_descriptive_statistics_binary-RY-WS-KM.ods]

## Sheet: 3'UTR
3’UTR sequence dataset
	RY									WS									KM
	real sequences									real sequences									real sequences
		dinucleotide odds ratio		RpR	RpY	YpR	RpR				dinucleotide odds ratio		WpW	WpS	SpW	SpS				dinucleotide odds ratio		KpK	KpM	MpK	MpM
			STATISTICS									STATISTICS									STATISTICS
			mean	1.12631802680936	0.866916879070442	0.866916879070442	1.11785066750103					mean	0.909980255380726	1.07164504145049	1.07164504145049	0.903144108064564					mean	1.09128564985221	0.895102156926079	0.895102156926079	1.0935304254056
			n	76924	76924	76924	76924					n	76924	76924	76924	76924					n	76924	76924	76924	76924
			var	0.0147890702466674	0.00939659586815477	0.00939659586815469	0.0148734872271615					var	0.014999303917167	0.00935403382791733	0.00935403382791734	0.0161652265085206					var	0.0119922492301734	0.00708857437732571	0.00708857437732571	0.00939187254855452
			SD	0.12161032129991	0.0969360400890957	0.0969360400890953	0.121956907254823					SD	0.122471645359924	0.0967162542074358	0.0967162542074358	0.127142544053989					SD	0.109509128524399	0.0841936718365799	0.0841936718365799	0.0969116739539387
			lower	0	0	0	0					lower	0	0	0	0					lower	0	0	0	0
			Q1	1.0745269655025	0.8214827148445	0.8214827148445	1.0722815441725					Q1	0.86911900949175	1.0334958854975	1.0334958854975	0.859865736895					Q1	1.05934347671	0.86324651937875	0.86324651937875	1.0575206214375
			median (Q2)	1.12126671238	0.8723407785535	0.8723407785535	1.116363432405					median (Q2)	0.9377153524925	1.07434847085	1.07434847085	0.906059214987					median (Q2)	1.093977751235	0.898250536392	0.898250536392	1.09742915153
			Q3	1.17720868699	0.9174238506695	0.9174238506695	1.1660702265625					Q3	0.97386070801	1.121201378235	1.121201378235	0.9500643157755					Q3	1.1280337483	0.932879818594	0.932879818594	1.1350257743425
			upper	3.44444444444	1.8125	1.8125	4.5					upper	2.8828125	1.68303571429	1.68303571429	5.33333333333					upper	7.25	1.51351351351	1.51351351351	2.88888888889
		Odds − 1 (for charts only )	mean	0.126318026809359	-0.133083120929558	-0.133083120929558	0.117850667501028				Odds − 1 (for charts only )	mean	-0.090019744619274	0.0716450414504903	0.0716450414504903	-0.0968558919354361				Odds − 1 (for charts only )	mean	0.126318026809359	-0.133083120929558	-0.133083120929558	0.117850667501028
		dinucleotide relative abundance		over all dinucleotides							dinucleotide relative abundance		over all dinucleotides							dinucleotide relative abundance		over all dinucleotides
		distance from randomness									distance from randomness									distance from randomness
			mean	0.138675611525731								mean	0.101409901012643								mean	0.109718121615697
			n	76924								n	76924								n	76924
			var	0.00727694096882371								var	0.00622517163740216								var	0.0052645957589465
			SD	0.0853049879480896								SD	0.0788997568906405								SD	0.0725575341294514
			lower	0.000615358530500015								lower	0.00020799367749999								lower	0.000531797822750008
			Q1	0.084200135009125								Q1	0.0496811627145								Q1	0.0683267786385
			median (Q2)	0.127894374932								median (Q2)	0.0871922373255								median (Q2)	0.10169320214125
			Q3	0.1788916842535								Q3	0.135446971225125								Q3	0.13653737586375
			upper	1.114004629629								upper	1.411845730027								upper	1.8038903061225
	RY									WS									KM
	random-shuffled sequences									random-shuffled sequences									random-shuffled sequences
		dinucleotide odds ratio		RpR	RpY	YpR	RpR				dinucleotide odds ratio		WpW	WpS	SpW	SpS				dinucleotide odds ratio		KpK	KpM	MpK	MpM
			mean	0.99296646096912	0.992542613441728	0.992542613441728	0.992740181959094					mean	0.992531871093863	0.993105623827797	0.993105623827797	0.992560500106486					mean	0.99185847986517	0.993362668637318	0.993362668637318	0.992378287231164
			n	76924	76924	76924	76924					n	76924	76924	76924	76924					n	76924	76924	76924	76924
			var	0.00844961193853189	0.00692349790969029	0.00692349790969029	0.00990808730544729					var	0.0087751432789024	0.00654760063117911	0.00654760063117911	0.0139262570187046					var	0.00948135968152678	0.00660579692807109	0.00660579692807109	0.00731324406794814
			SD	0.0919217707538964	0.0832075592100279	0.0832075592100279	0.0995393756532926					SD	0.0936757347390582	0.0809172455733579	0.0809172455733579	0.118009563251054					SD	0.0973722736795582	0.0812760538416519	0.0812760538416519	0.0855175073768415
			lower	0	0	0	0					lower	0	0	0	0					lower	0	0	0	0
			Q1	0.96833806591225	0.968820932282	0.968820932282	0.970169912452					Q1	0.973369850242	0.9689229220285	0.9689229220285	0.963848132855					Q1	0.96910916920875	0.969290856401	0.969290856401	0.968430689434
			median (Q2)	0.997876365485	0.9977395063835	0.9977395063835	0.9978669352165					median (Q2)	0.9979005941215	0.997889488735	0.997889488735	0.997704293212					median (Q2)	0.9978070237895	0.998070020379	0.998070020379	0.9976606175565
			Q3	1.0251944095325	1.0244869877975	1.0244869877975	1.0236841844925					Q3	1.01939058172	1.0249225276625	1.0249225276625	1.0288889779075					Q3	1.0239717508	1.02482057416	1.02482057416	1.0242989074275
			upper	3.44444444444	1.57142857143	1.57142857143	4					upper	4	1.5	1.5	4.25					upper	4.5	1.6	1.6	2.75
		Odds − 1 (for charts only )	mean	-0.0070335390308796	-0.00745738655827242	-0.00745738655827242	-0.00725981804090615				Odds − 1 (for charts only )	mean	-0.00746812890613703	-0.00689437617220284	-0.00689437617220282	-0.00743949989351396				Odds − 1 (for charts only )	mean	-0.00814152013482942	-0.00663733136268215	-0.00663733136268218	-0.00762171276883567
		dinucleotide relative abundance		over all dinucleotides							dinucleotide relative abundance		over all dinucleotides							dinucleotide relative abundance		over all dinucleotides
		distance from randomness									distance from randomness									distance from randomness
			mean	0.0470524494610236								mean	0.0490096495485732								mean	0.0465862980678819
			n	76924								n	76924								n	76924
			var	0.00461737750899781								var	0.00466381621657518								var	0.00430893292768592
			SD	0.067951287765559								SD	0.068292138761172								SD	0.0656424628398868
			lower	0.00012813695699998								lower	0.000120446738000018								lower	7.05E-05
			Q1	0.012458843056								Q1	0.013090998679375								Q1	0.012503988379875
			median (Q2)	0.02827909337875								median (Q2)	0.029704618049625								median (Q2)	0.028169943867625
			Q3	0.05703223517375								Q3	0.05972901216075								Q3	0.057255613332
			upper	1.076171875								upper	1.0478515625								upper	1.11115916955

## Sheet: 5'UTR
3’UTR sequence dataset
			RY	0.100130458077437	-0.136108102752967	-0.136108102752967	0.106725750199757					WS	-0.160999888305028	0.0627570708276949	0.0627568944976748	-0.0771162267298647					KM	-0.0123555597125172	-0.0248218998456831	-0.0248220549791042	-0.0106248419103942
				-0.0184904452290863	-0.018070213506905	-0.0180702135069049	-0.0226463421386649						-0.0256744796724068	-0.0172046485875052	-0.0172046485875052	-0.0174515384103075						-0.0212333191027079	-0.015882530111351	-0.0158825301113512	-0.0193668275184101
	RY									WS									KM
	real sequences									real sequences									real sequences
		dinucleotide odds ratio		RpR	RpY	YpR	RpR				dinucleotide odds ratio		WpW	WpS	SpW	SpS				dinucleotide odds ratio		KpK	KpM	MpK	MpM
			STATISTICS									STATISTICS									STATISTICS
			mean	1.10013045807744	0.863891897247033	0.863891897247033	1.10672575019976					mean	0.839000111694971	1.06275707082769	1.06275689449767	0.922883773270135					mean	0.987644440287483	0.975178100154317	0.975177945020896	0.989375158089606
			n	84949	84949	84949	84949					n	84949	84949	84949	84949					n	84949	84949	84949	84949
			var	0.0308163001481357	0.0198145808840805	0.0198145808840805	0.0426753027256343					var	0.0796638555920936	0.0215760188213331	0.0215760106264954	0.013665270529144					var	0.0272065964102948	0.0183656269728377	0.0183656576365986	0.0245843221220017
			SD	0.175545720962192	0.140764274175234	0.140764274175234	0.206580015310374					SD	0.282247861979668	0.146887776282892	0.146887748387997	0.116898548019828					SD	0.164944222118554	0.135519839775723	0.13551995290952	0.156793884198338
			lower	0	0	0	0					lower	0	0	0	0					lower	0	0	0	0
			Q1	1.035	0.79739585713025	0.79739585713025	1.04132231405					Q1	0.7360002204585	1	1	0.87818877551					Q1	0.933159722222	0.913368983957	0.913368983957	0.929736320683
			median (Q2)	1.110172373845	0.8634740139885	0.8634740139885	1.120468148255					median (Q2)	0.877918953947	1.07122897397	1.07122897397	0.9425750054595					median (Q2)	1.0062716263	0.9754662083455	0.9754662083455	1.00646352724
			Q3	1.178810243605	0.935355465835	0.935355465835	1.195197635445					Q3	0.977617350795	1.1426485582575	1.1426485582575	0.986121256392					Q3	1.0675177521175	1.04558755583	1.04558755583	1.0694741458525
			upper	4.734375	1.77777777778	1.77777777778	5.9375					upper	4.75	1.81818181818	1.81818181818	4					upper	3.125	1.66666666667	1.66666666667	7.33333333333
		Odds − 1 (for charts only )	mean	0.100130458077437	-0.136108102752967	-0.136108102752967	0.106725750199757				Odds − 1 (for charts only )	mean	-0.160999888305028	0.0627570708276949	0.0627568944976748	-0.0771162267298647				Odds − 1 (for charts only )	mean	-0.0123555597125172	-0.0248218998456831	-0.0248220549791042	-0.0106248419103942
		dinucleotide relative abundance		over all dinucleotides							dinucleotide relative abundance		over all dinucleotides							dinucleotide relative abundance		over all dinucleotides
		distance from randomness									distance from randomness									distance from randomness
			mean	0.15735395295896								mean	0.137199006166671								mean	0.0966553763997055
			n	84949								n	84949								n	84949
			var	0.01264302064185								var	0.013812923907387								var	0.00976837546926131
			SD	0.112441187479722								SD	0.117528396174656								SD	0.0988350922965184
			lower	0.00102466235250001								lower	0.000519472217500039								lower	0.000850145591750007
			Q1	0.081035449453								Q1	0.0538509720939376								Q1	0.035101059653
			median (Q2)	0.14159113510325								median (Q2)	0.110244550645875								median (Q2)	0.0715883012075001
			Q3	0.207929176532875								Q3	0.186442541458063								Q3	0.124999182372
			upper	1.541243304977								upper	1.17438271604925								upper	1.913458203259
	RY									WS									KM
	random-shuffled sequences									random-shuffled sequences									random-shuffled sequences
		dinucleotide odds ratio		RpR	RpY	YpR	RpR				dinucleotide odds ratio		WpW	WpS	SpW	SpS				dinucleotide odds ratio		KpK	KpM	MpK	MpM
			mean	0.981509554770914	0.981929786493095	0.981929786493095	0.977353657861335					mean	0.974325520327593	0.982795351412495	0.982795351412495	0.982548461589693					mean	0.978766680897292	0.984117469888649	0.984117469888649	0.98063317248159
			n	84949	84949	84949	84949					n	84949	84949	84949	84949					n	84949	84949	84949	84949
			var	0.0192702940718065	0.0171237966511421	0.0171237966511421	0.0308932650532046					var	0.0672367387483448	0.0160922239484983	0.0160922239484983	0.0115515991918926					var	0.0238187743711529	0.0156641095840945	0.0156641095840945	0.0192963851086435
			SD	0.138817484748163	0.130857925442604	0.130857925442604	0.17576480038166					SD	0.259300479653133	0.126855129768166	0.126855129768166	0.107478366157532					SD	0.154333322296751	0.125156340566887	0.125156340566887	0.138911429006556
			lower	0	0	0	0					lower	0	0	0	0					lower	0	0	0	0
			Q1	0.940978785969	0.9394927474825	0.9394927474825	0.936980609418					Q1	0.909090909091	0.94061892387275	0.94061892387275	0.95742010582					Q1	0.9397612898285	0.9403067882315	0.9403067882315	0.9370904522975
			median (Q2)	0.99173553719	0.993620414673	0.993620414673	0.992004027992					median (Q2)	0.991388626339	0.994285714286	0.994285714286	0.991728987042					median (Q2)	0.991527777778	0.9940258538685	0.9940258538685	0.99117664492
			Q3	1.0382749866975	1.0421377184	1.0421377184	1.04235827664					Q3	1.06432748538	1.04259094942	1.04259094942	1.02173913043					Q3	1.03959501675	1.04268292683	1.04268292683	1.04123281966
			upper	3.5	1.63636363636	1.63636363636	4.75					upper	6	1.66666666667	1.66666666667	2.88888888889					upper	3.5625	1.77777777778	1.77777777778	2.65306122449
		Odds − 1 (for charts only )	mean	-0.0184904452290863	-0.018070213506905	-0.0180702135069049	-0.0226463421386649				Odds − 1 (for charts only )	mean	-0.0256744796724068	-0.0172046485875052	-0.0172046485875052	-0.0174515384103075				Odds − 1 (for charts only )	mean	-0.0212333191027079	-0.015882530111351	-0.0158825301113512	-0.0193668275184101
		dinucleotide relative abundance		over all dinucleotides							dinucleotide relative abundance		over all dinucleotides							dinucleotide relative abundance		over all dinucleotides
		distance from randomness									distance from randomness									distance from randomness
			mean	0.0827226679826941								mean	0.0899931113038647								mean	0.0806429425038582
			n	84949								n	84949								n	84949
			var	0.0104823724373232								var	0.0113808962203203								var	0.00936692216283893
			SD	0.102383457830468								SD	0.10668128336461								SD	0.0967828608940598
			lower	0.000394321865749975								lower	0.000302693082750022								lower	1.26E-04
			Q1	0.0249092710162499								Q1	0.0265677692225625								Q1	0.0246896959474375
			median (Q2)	0.053601782982								median (Q2)	0.0579744199485								median (Q2)	0.053049119438625
			Q3	0.101056153783688								Q3	0.11163485195125								Q3	0.0999359066585625
			upper	1.17438271604925								upper	1.5234374999995								upper	1.0205078125

## Sheet: Coding
CODING sequence dataset
	RY									WS									KM
	real sequences									real sequences									real sequences
		dinucleotide odds ratio		RpR	RpY	YpR	RpR				dinucleotide odds ratio		WpW	WpS	SpW	SpS				dinucleotide odds ratio		KpK	KpM	MpK	MpM
			STATISTICS									STATISTICS									STATISTICS
			mean	1.09292404100649	0.892748172771145	0.892961636938882	1.11824765063725					mean	0.852303177239102	1.11786401242864	1.11801766866648	0.887470419683911					mean	1.05755634935401	0.94233766481937	0.942240858619759	1.05074809382931
			n	87507	87507	87507	87507					n	87507	87507	87507	87507					n	87507	87507	87507	87507
			var	0.0038776593391446	0.00412119626219366	0.00411817899054223	0.00783823375819293					var	0.00894437699697119	0.00342929187402832	0.0034339838202139	0.00373682502615165					var	0.00363525293941511	0.00297929095760187	0.0029863794228811	0.00335697379522694
			SD	0.0622708546524343	0.0641965440050604	0.0641730394366843	0.0885338000889656					SD	0.0945747164784076	0.0585601560280394	0.0586002032437935	0.0611295757072765					SD	0.0602930587996256	0.0545828815435927	0.054647776010384	0.0579393976084231
			lower	0	0.342857142857	0.489795918367	0					lower	0.0900713436385	0.314285714286	0.314285714286	0					lower	0.264462809917	0.305555555556	0.305555555556	0
			Q1	1.06051679152	0.8547930009795	0.8549974397035	1.069018452435					Q1	0.793533339129	1.08578864207	1.085892675635	0.855130120903					Q1	1.026718664945	0.909903055198	0.9098318573975	1.022934290845
			median (Q2)	1.09338280767	0.892791127542	0.892858993357	1.11281757601					median (Q2)	0.867438016529	1.12054732041	1.12068965517	0.890848781698					median (Q2)	1.06073951214	0.939742658697	0.939670817949	1.05334126512
			Q3	1.126199094355	0.9306436091685	0.930788143319	1.161150903915					Q3	0.9195401215405	1.15361162367	1.15376490977	0.922595520406					Q3	1.09247701948	0.9715622276755	0.971484006342	1.082193359865
			upper	1.875	1.56198347107	1.56198347107	3.91836734694					upper	2.16	1.52777777778	1.52777777778	1.8					upper	2.56	1.5	1.5	2.04081632653
		Odds − 1 (for charts only )	mean	0.0929240410064907	-0.107251827228855	-0.107038363061118	0.118247650637249				Odds − 1 (for charts only )	mean	-0.147696822760898	0.117864012428642	0.118017668666482	-0.112529580316089				Odds − 1 (for charts only )	mean	0.057556349354014	-0.0576623351806302	-0.0577591413802409	0.0507480938293132
		dinucleotide relative abundance		over all dinucleotides							dinucleotide relative abundance		over all dinucleotides							dinucleotide relative abundance		over all dinucleotides
		distance from randomness									distance from randomness									distance from randomness
			mean	0.110912808157689								mean	0.126472568084228								mean	0.0663540819748278
			n	87507								n	87507								n	87507
			var	0.00346601776332452								var	0.00304209093279706								var	0.00180530592453494
			SD	0.0588728949799865								SD	0.0551551532750754								SD	0.0424888917781452
			lower	0.0003968050025								lower	0.000324484860499935								lower	0.000284834342499984
			Q1	0.069927494974								Q1	0.0906301709512501								Q1	0.035016825060375
			median (Q2)	0.1072435068275								median (Q2)	0.12605920541825								median (Q2)	0.061883872372
			Q3	0.14579088073025								Q3	0.160537102570875								Q3	0.090992609267
			upper	1.0000000000015								upper	0.6195918367345								upper	0.623234244946
	RY									WS									KM
	random-shuffled sequences									random-shuffled sequences									random-shuffled sequences
		dinucleotide odds ratio		RpR	RpY	YpR	RpR				dinucleotide odds ratio		WpW	WpS	SpW	SpS				dinucleotide odds ratio		KpK	KpM	MpK	MpM
			mean	0.997769406825306	0.997998065999181	0.998012860897947	0.997574863988768					mean	0.997826093071272	0.997867004471825	0.997867261031171	0.997848019870711					mean	0.997615633663132	0.99815928023105	0.998169567844613	0.997512882416218
			n	87507	87507	87507	87507					n	87507	87507	87507	87507					n	87507	87507	87507	87507
			var	0.00192986924656561	0.00204556484639771	0.00203858352978478	0.00334235252493587					var	0.00323128361460965	0.00202536239871655	0.00202821353157426	0.00241550250203653					var	0.00244808867664424	0.00201942201086696	0.00202246258829522	0.00234118919536085
			SD	0.0439302771054954	0.045227921093034	0.0451506758508084	0.057813082645158					SD	0.0568443806775098	0.0450040264722675	0.0450356917519234	0.0491477619229659					SD	0.049478163634519	0.044937979603749	0.0449717976991717	0.0483858367227523
			lower	0	0.375	0.375	0					lower	0	0.333333333333	0.333333333333	0					lower	0	0.428571428571	0.428571428571	0
			Q1	0.9776395752635	0.975796999545	0.975825347777	0.9738804066595					Q1	0.973569583343	0.9759655335845	0.975962534668	0.978626556634					Q1	0.9741555467505	0.976070290212	0.976065586458	0.9770011782195
			median (Q2)	0.998672191571	0.998800829902	0.998788612962	0.998643388393					median (Q2)	0.99887755102	0.99865089877	0.998648466009	0.998856881573					median (Q2)	0.998617580502	0.998904779919	0.998936633083	0.99864897986
			Q3	1.01892998032	1.02127350462	1.02127659574	1.02311779048					Q3	1.02299045243	1.02103509529	1.02103627693	1.018285214725					Q3	1.022259465325	1.0213324417	1.021377508235	1.01943319345
			upper	2	1.5	1.5	3.25					upper	1.9921875	1.44755244755	1.47	2.25					upper	2	1.5	1.53125	3
		Odds − 1 (for charts only )	mean	-0.00223059317469357	-0.00200193400081878	-0.00198713910205294	-0.00242513601123203				Odds − 1 (for charts only )	mean	-0.00217390692872798	-0.00213299552817474	-0.00213273896882952	-0.00215198012928914				Odds − 1 (for charts only )	mean	-0.00238436633686814	-0.00184071976895005	-0.00183043215538683	-0.00248711758378198
		dinucleotide relative abundance		over all dinucleotides							dinucleotide relative abundance		over all dinucleotides							dinucleotide relative abundance		over all dinucleotides
		distance from randomness									distance from randomness									distance from randomness
			mean	0.0321959988480901								mean	0.0326214111030424								mean	0.0318633094873148
			n	87507								n	87507								n	87507
			var	0.0011201284204482								var	0.00112863930932273								var	0.00107550486317417
			SD	0.033468319653789								SD	0.0335952274783596								SD	0.0327948908089991
			lower	7.30E-05								lower	7.60E-05								lower	7.18E-05
			Q1	0.0104315616575								Q1	0.010569523624								Q1	0.010354513618875
			median (Q2)	0.0229793943935								median (Q2)	0.0232432645905								median (Q2)	0.0227498590955
			Q3	0.043033771347875								Q3	0.043703822898								Q3	0.042651522232
			upper	0.7934027777775								upper	0.5900826446295								upper	0.729338842975

## Sheet: EPDpromoters
EPB PROMOTERS sequence dataset
	RY									WS									KM
	real sequences									real sequences									real sequences
		dinucleotide odds ratio		RpR	RpY	YpR	RpR				dinucleotide odds ratio		WpW	WpS	SpW	SpS				dinucleotide odds ratio		KpK	KpM	MpK	MpM
			STATISTICS									STATISTICS									STATISTICS
			mean	1.13250065706274	0.868978672640674	0.869066601655833	1.1355080043274					mean	0.964851861966199	1.02469420689593	1.02379749404913	0.9787503546231					mean	1.03236623429789	0.967643635801089	0.967844788296735	1.03283058559752
			n	16454	16454	16454	16454					n	16454	16454	16454	16454					n	16454	16454	16454	16454
			var	0.00654498431543703	0.00482727294101924	0.00483133109822497	0.0067279565185912					var	0.0166379150877466	0.00582027745736657	0.00587115680171136	0.00405592653544065					var	0.00418292483474306	0.00397082636271137	0.00397407773301827	0.00430042953508025
			SD	0.0809010773441061	0.0694785790083479	0.0695077772499234	0.0820241215654956					SD	0.128988042421562	0.0762907429336389	0.0766234742210986	0.0636861565447362					SD	0.0646755350557153	0.0630144932750504	0.0630402865873742	0.0655776603355155
			lower	0.568696064007	0.558059027298	0.561655429623	0.591793108551					lower	0.283250857503	0.660596951581	0.653856166361	0.614357262104					lower	0.669627962536	0.678933540893	0.685861434167	0.404585874417
			Q1	1.08300006572	0.82532204123625	0.825035773909	1.08587824218					Q1	0.893815689246	0.974317164614	0.973008017269	0.9507976342475					Q1	0.989642931175	0.924164628097	0.924732181567	0.990170692651
			median (Q2)	1.12682870791	0.869419553485	0.869504730106	1.12931782497					median (Q2)	0.968808245055	1.021589158135	1.02072294404	0.988226099845					median (Q2)	1.03105767996	0.968377305176	0.968377305176	1.03267642601
			Q3	1.17458355236	0.912234676842	0.911877645383	1.17841859997					Q3	1.04176024758	1.07392915173	1.0732293965	1.01536414858					Q3	1.07405571786	1.0090648026	1.00925557543	1.0754018038
			upper	3.04886927364	1.41594454484	1.42262352855	2.4346132443					upper	1.96851138897	1.38230383973	1.38230383973	1.41573901247					upper	1.60523950173	1.33561862627	1.33561862627	1.56214989696
		Odds − 1 (for charts only )	mean	0.132500657062741	-0.131021327359326	-0.130933398344167	0.135508004327399				Odds − 1 (for charts only )	mean	-0.0351481380338005	0.0246942068959255	0.0237974940491332	-0.0212496453769003				Odds − 1 (for charts only )	mean	0.0323662342978908	-0.032356364198911	-0.0321552117032653	0.0328305855975151
		dinucleotide relative abundance		over all dinucleotides							dinucleotide relative abundance		over all dinucleotides							dinucleotide relative abundance		over all dinucleotides
		distance from randomness									distance from randomness									distance from randomness
			mean	0.134940780021593								mean	0.068133317106578								mean	0.0569978609073721
			n	16454								n	16454								n	16454
			var	0.00439187136436431								var	0.0028653165741521								var	0.00182955920978362
			SD	0.0662711955857468								SD	0.0535286518992595								SD	0.042773346955594
			lower	0.00163769792250001								lower	0.00133861144324998								lower	0.00163769792250001
			Q1	0.08929494975								Q1	0.025942873611								Q1	0.02213504539
			median (Q2)	0.131625238885								median (Q2)	0.05593761988325								median (Q2)	0.0484039507985
			Q3	0.176350760215								Q3	0.0976858281078125								Q3	0.0823814603385625
			upper	0.754387605898								upper	0.38230383973125								upper	0.335655953025
	RY									WS									KM
	random-shuffled sequences									random-shuffled sequences									random-shuffled sequences
		dinucleotide odds ratio		RpR	RpY	YpR	RpR				dinucleotide odds ratio		WpW	WpS	SpW	SpS				dinucleotide odds ratio		KpK	KpM	MpK	MpM
			mean	0.99852997261215	1.00123709902424	1.00127160487442	0.998856907806328					mean	0.997676770737353	1.00151492930095	1.00152680717507	0.99880243598718					mean	0.998519499596119	1.00145225110672	1.00145487656616	0.998547064006215
			n	16454	16454	16454	16454					n	16454	16454	16454	16454					n	16454	16454	16454	16454
			var	0.00179985252293665	0.00169506112634363	0.00169063214837562	0.00188561945334498					var	0.0056917657474645	0.0016630758335779	0.00166597181704189	0.00106864921774462					var	0.00176432730444231	0.00169985594375242	0.00170008627416164	0.00179316221088132
			SD	0.042424668801732	0.0411711200520903	0.0411172974352111	0.0434237199390493					SD	0.0754437919743202	0.0407808267887974	0.0408163180240683	0.0326902006378765					SD	0.042003896300728	0.0412293092805642	0.041232102470789	0.0423457460777505
			lower	0.780458299747	0.848080133556	0.841402337229	0.694288843094					lower	0.509287482056	0.854538213905	0.857459317196	0.746995947113					lower	0.805643398192	0.836816582357	0.843511115016	0.759784826563
			Q1	0.972066775544	0.974114632397	0.974015580163	0.970946948618					Q1	0.9570738283975	0.974128398023	0.974128398023	0.981924058262					Q1	0.9702475000855	0.974517378669	0.974517378669	0.969878971677
			median (Q2)	0.998894741467	1.00184755531	1.00184755531	0.998894741467					median (Q2)	0.998054939339	1.0016843551	1.0017139697	0.9992453697385					median (Q2)	0.999398089787	1.00176962604	1.00184755531	0.999269243546
			Q3	1.02633463455	1.02884761315	1.02879215125	1.0272014195					Q3	1.03792675533	1.02894083551	1.02912419568	1.01626916606					Q3	1.0266556545	1.02911244769	1.02911244769	1.02710246244
			upper	1.18564955197	1.15527160096	1.15527160096	1.22174287077					upper	1.51070514441	1.16862734201	1.16862734201	1.2467280679					upper	1.18697829716	1.16925094945	1.16925094945	1.23153994146
		Odds − 1 (for charts only )	mean	-0.00147002738785001	0.00123709902423757	0.00127160487441631	-0.00114309219367175				Odds − 1 (for charts only )	mean	-0.00232322926264665	0.00151492930094773	0.00152680717506734	-0.00119756401282047				Odds − 1 (for charts only )	mean	-0.00148050040388137	0.00145225110671545	0.00145487656615595	-0.00145293599378552
		dinucleotide relative abundance		over all dinucleotides							dinucleotide relative abundance		over all dinucleotides							dinucleotide relative abundance		over all dinucleotides
		distance from randomness									distance from randomness									distance from randomness
			mean	0.0331567581672446								mean	0.0359081655087864								mean	0.0331296935982975
			n	16454								n	16454								n	16454
			var	0.000625924237008998								var	0.000755330858722241								var	0.000618436464977382
			SD	0.0250184779115157								SD	0.027483283259506								SD	0.024868382838001
			lower	1.57E-03								lower	1.34E-03								lower	1.59E-03
			Q1	0.0130701976630001								Q1	0.0140670494760625								Q1	0.013356327249
			median (Q2)	0.028212293178								median (Q2)	0.03003111261375								median (Q2)	0.028212293178
			Q3	0.04789051731								Q3	0.05170676426225								Q3	0.0477389480005
			upper	0.155284493226								upper	0.20545361074175								upper	0.16942295973525

## Sheet: transcript
TRANSCRIPT sequence dataset
	RY									WS									KM
	real sequences									real sequences									real sequences
		dinucleotide odds ratio		RpR	RpY	YpR	RpR				dinucleotide odds ratio		WpW	WpS	SpW	SpS				dinucleotide odds ratio		KpK	KpM	MpK	MpM
			STATISTICS									STATISTICS									STATISTICS
			mean	1.13713533033211	0.867849116534254	0.867847653397053	1.13230968346963					mean	0.941183025939571	1.05594496422651	1.05594473756853	0.94512983300067					mean	1.08195029678278	0.914777075160194	0.914775721844879	1.09337702838088
			n	22072	22072	22072	22072					n	22072	22072	22072	22072					n	22072	22072	22072	22072
			var	0.0102572414963799	0.00775614396416817	0.00774725019222166	0.0102365791121523					var	0.0098646635900856	0.0123290422633793	0.0123286302566615	0.0068679196840889					var	0.00905851295715453	0.00674691127747703	0.00673702362728778	0.00947958274475565
			SD	0.101278040543742	0.0880689727666229	0.0880184650639947	0.101175980905313					SD	0.0993210128325603	0.111036220502047	0.11103436520583	0.0828729128490661					SD	0.095176220544601	0.0821395841082546	0.0820793739455156	0.0973631488025919
			lower	0.753760657119	0.646152117203	0.646152117203	0.197224251278					lower	0.266186251012	0.821547647584	0.821547647584	0.702369959988					lower	0.206837115771	0.712954333644	0.712954333644	0.810852004268
			Q1	1.113851844465	0.845571588795	0.845571588795	1.1065167196225					Q1	0.91019304279575	1.02332758313	1.02332758313	0.9169165146245					Q1	1.068982052575	0.90056821234675	0.90056821234675	1.0795599769425
			median (Q2)	1.134164100285	0.86812878863	0.86812878863	1.12868718727					median (Q2)	0.9569720344185	1.051384204175	1.051384204175	0.94262497218					median (Q2)	1.08122530107	0.912066779124	0.912066779124	1.094053947255
			Q3	1.1568716264675	0.8885265782165	0.8885265782165	1.1550523120625					Q3	0.98239384250275	1.08339075131	1.08339075131	0.97162336917775					Q3	1.0930849270275	0.9246671496245	0.9246671496245	1.1073915458275
			upper	12.3563143377	11.2620337975	11.2620337975	11.943392825					upper	9.96991222917	13.8432063081	13.8432063081	8.9555734667					upper	12.5314977844	10.6710014154	10.6710014154	12.8851996528
		Odds − 1 (for charts only )	mean	0.137135330332107	-0.132150883465746	-0.132152346602947	0.132309683469625				Odds − 1 (for charts only )	mean	-0.0588169740604296	0.0559449642265053	0.0559447375685286	-0.0548701669993304				Odds − 1 (for charts only )	mean	0.0819502967827808	-0.0852229248398054	-0.0852242781551208	0.0933770283808755
		dinucleotide relative abundance		over all dinucleotides							dinucleotide relative abundance		over all dinucleotides							dinucleotide relative abundance		over all dinucleotides
		distance from randomness									distance from randomness									distance from randomness
			mean	0.134757340278879								mean	0.0623976702345797								mean	0.0880893836064522
			n	22072								n	22072								n	22072
			var	0.00839852727749228								var	0.00903700186896056								var	0.00760741380425132
			SD	0.0916434791869682								SD	0.0950631467444696								SD	0.0872204895896103
			lower	0.00043760009400004								lower	9.77E-05								lower	0.000597640793250004
			Q1	0.11167705000125								Q1	0.028036546260875								Q1	0.075504176218
			median (Q2)	0.132048320806								median (Q2)	0.054165791101								median (Q2)	0.08808750791
			Q3	0.1545846720255								Q3	0.08551019633575								Q3	0.0996050101725
			upper	10.705943689425								upper	10.6529745780175								upper	10.689675067
	RY									WS								HHERE!!	KM
	random-shuffled sequences									random-shuffled sequences									random-shuffled sequences
		dinucleotide odds ratio		RpR	RpY	YpR	RpR				dinucleotide odds ratio		WpW	WpS	SpW	SpS				dinucleotide odds ratio		KpK	KpM	MpK	MpM
			mean	0.999785050332627	0.999841044238464	0.999830216668478	0.999751257084658					mean	0.999969886313928	0.999762810380519	0.999736433989821	0.999784209262323					mean	0.999685990778407	0.999933330666024	0.999907243476335	0.999664819137117
			n	22072	22072	22072	22072					n	22072	22072	22072	22072					n	22072	22072	22072	22072
			var	0.000228361818541535	0.00019562260482664	0.000195369645251012	0.000190528874523343					var	0.000293342768005	0.000200964573381507	0.000199056049296968	0.000261978792491336					var	0.000207911831563704	0.000204443879799785	0.00020404892812998	0.000220277236014565
			SD	0.0151116451302145	0.0139865151065818	0.0139774692005031	0.0138032197158251					SD	0.0171272522024112	0.0141761974231988	0.0141087224544594	0.0161857589408509					SD	0.0144191480873075	0.0142983873146514	0.0142845695815443	0.0148417396559354
			lower	0.846020761246	0.817307692308	0.817307692308	0.657414170928					lower	0.707482993197	0.846492487319	0.846492487319	0.800728407908					lower	0.727705112961	0.865610438024	0.865610438024	0.818620793723
			Q1	0.991937789986	0.99229561423925	0.99229806893	0.9923548928915					Q1	0.99339966459125	0.99225452896325	0.992246798243	0.99118944179675					Q1	0.9926597845725	0.9923372203045	0.992329864422	0.9916976573875
			median (Q2)	0.999792509097	0.9999263704735	0.999939243697	0.9997863987545					median (Q2)	0.999847572792	0.9998925815685	0.999881970582	0.9998118698195					median (Q2)	0.999669896803	1.00006517098	1.000054778465	0.9996352303765
			Q3	1.0075837963825	1.007537733545	1.0075364043	1.00719876443					Q3	1.00637534146	1.0075221579	1.0075112466775	1.0083748669775					Q3	1.00693078382	1.007535035965	1.007523071325	1.007794994615
			upper	1.13146826617	1.12972972973	1.12972972973	1.2741617357					upper	1.85185185185	1.16981364961	1.15	1.24942222222					upper	1.2	1.16493506494	1.16493506494	1.14045735766
		Odds − 1 (for charts only )	mean	-0.000214949667372871	-0.000158955761535702	-0.00016978333152143	-0.000248742915342198				Odds − 1 (for charts only )	mean	-3.01E-05	-0.000237189619480745	-0.000263566010178824	-0.000215790737676513				Odds − 1 (for charts only )	mean	-0.000314009221592832	-6.67E-05	-9.28E-05	-0.00033518086288302
		dinucleotide relative abundance		over all dinucleotides							dinucleotide relative abundance		over all dinucleotides							dinucleotide relative abundance		over all dinucleotides
		distance from randomness									distance from randomness									distance from randomness
			mean	0.00999478900649379								mean	0.0103299610204046								mean	0.0100765433270294
			n	22072								n	22072								n	22072
			var	9.81E-05								var	0.000109762770361239								var	0.000104746573052725
			SD	0.00990571686943524								SD	0.0104767728982373								SD	0.0102345773265301
			lower	9.88E-05								lower	9.51E-05								lower	9.94E-05
			Q1	0.0036212238395								Q1	0.00369744985550004								Q1	0.00360605042599998
			median (Q2)	0.00763743958224997								median (Q2)	0.00785573112325004								median (Q2)	0.00762156669525002
			Q3	0.0133634856859999								Q3	0.0137810955356875								Q3	0.013287215316625
			upper	0.183812369021								upper	0.2766418971395								upper	0.1799285292655

## Sheet: VISTAenhancers
VISTA ENHANCERS sequence dataset
	RY									WS									KM
	real sequences									real sequences									real sequences
		dinucleotide odds ratio		RpR	RpY	YpR	RpR				dinucleotide odds ratio		WpW	WpS	SpW	SpS				dinucleotide odds ratio		KpK	KpM	MpK	MpM
			STATISTICS									STATISTICS									STATISTICS
			mean	1.12092914784446	0.878775585320704	0.878775585320703	1.12009622870796					mean	0.95609287697101	1.05069223724558	1.05069223724558	0.930318723182096					mean	1.09246778128389	0.905833962630842	0.905833962630842	1.09401198862077
			n	1941	1941	1941	1941					n	1941	1941	1941	1941					n	1941	1941	1941	1941
			var	0.00283457245801881	0.00257252892823049	0.00257252892823045	0.00286288781899715					var	0.00314268638520633	0.00237952013372706	0.00237952013372706	0.00350414487899739					var	0.00107001727799942	0.000965889481493705	0.000965889481493705	0.00110829479894505
			SD	0.0532407030195771	0.050720103787655	0.0507201037876545	0.0535059605931634					SD	0.0560596680797018	0.0487803252728707	0.0487803252728707	0.0591958180870692					SD	0.0327111185684534	0.0310787625476579	0.0310787625476579	0.0332910618476649
			lower	0.923131731595	0.632384678488	0.632384678488	0.919227919318					lower	0.551255284007	0.796083439762	0.796083439762	0.681282208053					lower	0.906519313039	0.759878419453	0.759878419453	0.934199705679
			Q1	1.08617388377	0.847327213253	0.847327213253	1.08462522046					Q1	0.942041827072	1.02396630573	1.02396630573	0.893293311296					Q1	1.07235307732	0.885883984778	0.885883984778	1.07316381358
			median (Q2)	1.11927034933	0.879430773454	0.879430773454	1.11708718563					median (Q2)	0.966739637031	1.05079442771	1.05079442771	0.924175593363					median (Q2)	1.09245444987	0.905460259264	0.905460259264	1.09355518025
			Q3	1.1510941349	0.911820474795	0.911820474795	1.15218502497					Q3	0.983860166337	1.07802748826	1.07802748826	0.963220008574					Q3	1.11278420814	0.924913587604	0.924913587604	1.11412871457
			upper	1.40749947938	1.07812362983	1.07812362983	1.43132281993					upper	1.26357770665	1.35834497175	1.35834497175	1.1694575266					upper	1.27008489346	1.07481610029	1.07481610029	1.29478221669
		Odds − 1 (for charts only )	mean	0.120929147844459	-0.121224414679296	-0.121224414679297	0.120096228707957				Odds − 1 (for charts only )	mean	-0.0439071230289902	0.0506922372455765	0.0506922372455765	-0.0696812768179042				Odds − 1 (for charts only )	mean	0.0924677812838866	-0.0941660373691576	-0.0941660373691576	0.0940119886207697
		dinucleotide relative abundance		over all dinucleotides							dinucleotide relative abundance		over all dinucleotides							dinucleotide relative abundance		over all dinucleotides
		distance from randomness									distance from randomness									distance from randomness
			mean	0.121121972252778								mean	0.0616142804098627								mean	0.0939375377721834
			n	1941								n	1941								n	1941
			var	0.00253977207550627								var	0.0016079557537816								var	0.000931336066507113
			SD	0.0503961513957789								SD	0.0400993236075324								SD	0.030517799175352
			lower	0.00101215004399999								lower	0.000689844541250012								lower	0.00162055375975004
			Q1	0.087636831818								Q1	0.032007029218								Q1	0.074625457737
			median (Q2)	0.1202574851055								median (Q2)	0.0566277928412501								median (Q2)	0.094103981628
			Q3	0.152240580986								Q3	0.08331207990175								Q3	0.113589455776
			upper	0.3671766369385								upper	0.363087936935								upper	0.239040780831
	RY									WS									KM
	random-shuffled sequences									random-shuffled sequences									random-shuffled sequences
		dinucleotide odds ratio		RpR	RpY	YpR	RpR				dinucleotide odds ratio		WpW	WpS	SpW	SpS				dinucleotide odds ratio		KpK	KpM	MpK	MpM
			mean	0.998394603916213	1.00014058544161	1.00014058544161	0.998528753424019					mean	0.99825402678484	1.00061949962049	1.00061949962049	0.997435622932967					mean	0.999223985268114	0.999322693477212	0.999322693477212	0.999334897469518
			n	1941	1941	1941	1941					n	1941	1941	1941	1941					n	1941	1941	1941	1941
			var	0.000736401152419781	0.000709578004181838	0.000709578004181838	0.000723819627525263					var	0.000419686333693565	0.000697388800283603	0.000697388800283603	0.0016442381837698					var	0.000650010476404921	0.000643528426220065	0.000643528426220065	0.000661639846614817
			SD	0.027136712262538	0.0266379054015483	0.0266379054015483	0.0269038961402482					SD	0.0204862474283009	0.0264081199687445	0.0264081199687445	0.0405492069437838					SD	0.0254953030263404	0.0253678620742873	0.0253678620742873	0.0257223608289523
			lower	0.863753468094	0.912594463014	0.912594463014	0.894936037024					lower	0.898692408362	0.872891566265	0.872891566265	0.779462760727					lower	0.899797655679	0.914174468988	0.914174468988	0.914231055373
			Q1	0.98197952601	0.983565087791	0.983565087791	0.981898329446					Q1	0.986810728163	0.984250006537	0.984250006537	0.975350588643					Q1	0.983480299141	0.984061295536	0.984061295536	0.98318734191
			median (Q2)	0.999190940623	0.999706884549	0.999706884549	0.999227091071					median (Q2)	0.998252725748	1.00065044744	1.00065044744	0.997588068502					median (Q2)	0.99832446874	1.00017389144	1.00017389144	0.998382506913
			Q3	1.01518074148	1.01665220795	1.01665220795	1.01510142981					Q3	1.00983775014	1.01664264909	1.01664264909	1.02009059662					Q3	1.0148237884	1.01527400808	1.01527400808	1.01489140079
			upper	1.09064722297	1.11022765316	1.11022765316	1.10289610308					upper	1.10883292205	1.09136279103	1.09136279103	1.18245390973					upper	1.09663315139	1.0852392607	1.0852392607	1.09458218549
		Odds − 1 (for charts only )	mean	-0.00160539608378722	0.000140585441609993	0.000140585441609993	-0.00147124657598094				Odds − 1 (for charts only )	mean	-0.00174597321515971	0.00061949962049356	0.00061949962049356	-0.00256437706703349				Odds − 1 (for charts only )	mean	-0.000776014731886143	-0.000677306522787739	-0.000677306522787739	-0.000665102530482227
		dinucleotide relative abundance		over all dinucleotides							dinucleotide relative abundance		over all dinucleotides							dinucleotide relative abundance		over all dinucleotides
		distance from randomness									distance from randomness									distance from randomness
			mean	0.0206295082567594								mean	0.0214760495463525								mean	0.0197952443665043
			n	1941								n	1941								n	1941
			var	0.00028989788451638								var	0.000317096980795838								var	0.000254319058968887
			SD	0.01702638788811								SD	0.0178072170985766								SD	0.0159473840791801
			lower	1.95E-04								lower	1.87E-04								lower	2.73E-04
			Q1	0.00756899830400001								Q1	0.00766622164175002								Q1	0.00742174708025001
			median (Q2)	0.01665497684725								median (Q2)	0.01707619935025								median (Q2)	0.015612622417
			Q3	0.02924503562575								Q3	0.0304728819315								Q3	0.028490663583
			upper	0.11366527952075								upper	0.12426244738								upper	0.087208437727
