# Supplementary material for: General Designs Reveal Distinct Codes in Protein-Coding and Non-Coding Human DNA
Source: Genes (Basel). 2022 Oct 28;13(11):1970. doi: 10.3390/genes13111970 (PMC9690640; doi:10.3390/genes13111970)
Supplement: Supplementary file 1 [file genes-13-01970-s001.zip › suppl-fileS4_ANOVA_binary-RY-WS-KM.ods]

## Sheet: ANOVA_and_posthoc
ANOVA and Post-Hoc Tests			WS
for within subject binary components RY, WS, KM datasets
comparing RY, WS, KM distance form randomness -relative abundance values
for each of the genomic location
		Table SX. Descriptive statistics related to ANOVA results for binary components analysis													Table SY. Results of the one-way within-subject ANOVA and the follow up pairwise comparisons
		genomic sequence type	RY	RY	WS	WS	KM	KM	N						genomic sequence type	One-way repeated ANOVA result	Multiple pairwise comparisons
			Mean	Std. Deviation	Mean	Std. Deviation	Mean	Std. Deviation									RY vs WS	RY vs. KM	WS vs. KM
		3’UTR	0.139	0.085	0.101	0.079	0.11	0.073	76924						3’UTR	F(1.99, 153209.55) = 6060.88, p < 0.001, partial η2 = 0.073	0.037 [0.036; 0.038]	0.029 [0.028; 0.03]	-0.008 [-0.009; -0.007]
		5’UTR	0.157	0.112	0.137	0.118	0.097	0.099	84949						5’UTR	F(1.93, 163888.2) = 9761.832, p < 0.001, partial η2 = 0.103	0.02 [0.019; 0.021]	0.061 [0.06; 0.062]	0.041 [0.04; 0.042]
		Coding	0.111	0.059	0.126	0.055	0.066	0.042	87507						Coding	F(1.97, 172072.46) = 30341.077, p < 0.001, partial η2 = 0.257	-0.016 [-0.016; -0.015]	0.045 [0.044; 0.045]	0.06 [0.06; 0.061]
		promoter	0.135	0.066	0.068	0.054	0.057	0.043	16454						promoter	F(1.83, 30147.43) = 11178.79, p < 0.001, partial η2 = 0.405	0.067 [0.065; 0.068]	0.078 [0.077; 0.079]	0.011 [0.01; 0.012]
		transcript	0.135	0.092	0.062	0.095	0.088	0.087	22072						transcript	F(1.89, 41631.76) = 27767.842, p < 0.001, partial η2 = 0.557	0.072 [0.072; 0.073]	0.047 [0.046; 0.047]	-0.026 [-0.026; -0.025]
		enhancer	0.121	0.05	0.062	0.04	0.094	0.031	1941						enhancer	F(1.93, 3736.23) = 1110.441, p < 0.001, partial η2 = 0.364	0.06 [0.056; 0.063]	0.027 [0.024; 0.03]	-0.032 [-0.035; -0.03]
		distance from randomness values are assessed													Note: n2p partial eta 2; All results are sig at p<0.001; All ANOVA results are Greenhouse Geisser correctred as sphericity was violated;
															All post-hoc test are based on the Bonferroni correction and are represented as Mdiff 95% CI[lower bound; upper bound]
