# Supplementary material for: General Designs Reveal Distinct Codes in Protein-Coding and Non-Coding Human DNA
Source: Genes (Basel). 2022 Oct 28;13(11):1970. doi: 10.3390/genes13111970 (PMC9690640; doi:10.3390/genes13111970)
Supplement: Supplementary file 1 [file genes-13-01970-s001.zip › suppl-fileS5_paired_TTest_real_vs_random.ods]

## Sheet: Paired T-tests Tables
PAIRED T-TEST RESULTS
The difference genomic regions
Distance from randomness
dinucleotide relative abundance
REAL verses SHUFFLED − RANDOMISED SEQUENCES
PAIRED TTESTS
for each binary component RY/WS/KM
and also ATCG original sequence
				3’UTR		paired T-Test			5-UTR		paired T-Test			CODING		paired T-Test			EPD PROMOTER		paired T-Test			TRANSCRIPT		paired T-Test			VISTA ENHANCERS		paired T-Test
					RY	WS	KM			RY	WS	KM			RY	WS	KM			RY	WS	KM			RY	WS	KM			RY	WS	KM
				P-value	0	0	0		P-value	0	0	0		P-value	0	0	0		P-value	0	0	0		P-value	0	0	0		P-value	0	0	0
				RY					RY					RY					RY					RY					RY
				Paired t-test					Paired t-test					Paired t-test					Paired t-test					Paired t-test					Paired t-test
				Alpha	0.05				Alpha	0.05				Alpha	0.05				Alpha	0.05				Alpha	0.05				Alpha	0.05
				Hypothesised Mean Difference	0				Hypothesised Mean Difference	0				Hypothesised Mean Difference	0				Hypothesised Mean Difference	0				Hypothesised Mean Difference	0				Hypothesised Mean Difference	0
					Variable 1	Variable 2				Variable 1	Variable 2				Variable 1	Variable 2				Variable 1	Variable 2				Variable 1	Variable 2				Variable 1	Variable 2
				Mean	#REF!	#REF!			Mean	#REF!	#REF!			Mean	#REF!	#REF!			Mean	#REF!	#REF!			Mean	#REF!	#REF!			Mean	#REF!	#REF!
				Variance	#REF!	#REF!			Variance	#REF!	#REF!			Variance	#REF!	#REF!			Variance	#REF!	#REF!			Variance	#REF!	#REF!			Variance	#REF!	#REF!
				Observations	#REF!	#REF!			Observations	#REF!	#REF!			Observations	#REF!	#REF!			Observations	#REF!	#REF!			Observations	#REF!	#REF!			Observations	#REF!	#REF!
				Pearson Correlation	#REF!				Pearson Correlation	#REF!				Pearson Correlation	#REF!				Pearson Correlation	#REF!				Pearson Correlation	#REF!				Pearson Correlation	#REF!
				Observed Mean Difference	#VALUE!				Observed Mean Difference	#VALUE!				Observed Mean Difference	#VALUE!				Observed Mean Difference	#VALUE!				Observed Mean Difference	#VALUE!				Observed Mean Difference	#VALUE!
				Variance of the Differences	Err:504				Variance of the Differences	Err:504				Variance of the Differences	Err:504				Variance of the Differences	Err:504				Variance of the Differences	Err:504				Variance of the Differences	Err:504
				df	-1				df	-1				df	-1				df	-1				df	-1				df	-1
				t Stat	#VALUE!				t Stat	#VALUE!				t Stat	#VALUE!				t Stat	#VALUE!				t Stat	#VALUE!				t Stat	#VALUE!
				P (T<=t) one-tail	#VALUE!				P (T<=t) one-tail	#VALUE!				P (T<=t) one-tail	#VALUE!				P (T<=t) one-tail	#VALUE!				P (T<=t) one-tail	#VALUE!				P (T<=t) one-tail	#VALUE!
				t Critical one-tail	#VALUE!				t Critical one-tail	#VALUE!				t Critical one-tail	#VALUE!				t Critical one-tail	#VALUE!				t Critical one-tail	#VALUE!				t Critical one-tail	#VALUE!
				P (T<=t) two-tail	#VALUE!				P (T<=t) two-tail	#VALUE!				P (T<=t) two-tail	#VALUE!				P (T<=t) two-tail	#VALUE!				P (T<=t) two-tail	#VALUE!				P (T<=t) two-tail	#VALUE!
				t Critical two-tail	#VALUE!				t Critical two-tail	#VALUE!				t Critical two-tail	#VALUE!				t Critical two-tail	#VALUE!				t Critical two-tail	#VALUE!				t Critical two-tail	#VALUE!
				WS					WS					WS					WS					WS					WS
				Paired t-test					Paired t-test					Paired t-test					Paired t-test					Paired t-test					Paired t-test
				Alpha	0.05				Alpha	0.05				Alpha	0.05				Alpha	0.05				Alpha	0.05				Alpha	0.05
				Hypothesised Mean Difference	0				Hypothesised Mean Difference	0				Hypothesised Mean Difference	0				Hypothesised Mean Difference	0				Hypothesised Mean Difference	0				Hypothesised Mean Difference	0
					Variable 1	Variable 2				Variable 1	Variable 2				Variable 1	Variable 2				Variable 1	Variable 2				Variable 1	Variable 2				Variable 1	Variable 2
				Mean	#REF!	#REF!			Mean	#REF!	#REF!			Mean	#REF!	#REF!			Mean	#REF!	#REF!			Mean	#REF!	#REF!			Mean	#REF!	#REF!
				Variance	#REF!	#REF!			Variance	#REF!	#REF!			Variance	#REF!	#REF!			Variance	#REF!	#REF!			Variance	#REF!	#REF!			Variance	#REF!	#REF!
				Observations	#REF!	#REF!			Observations	#REF!	#REF!			Observations	#REF!	#REF!			Observations	#REF!	#REF!			Observations	#REF!	#REF!			Observations	#REF!	#REF!
				Pearson Correlation	#REF!				Pearson Correlation	#REF!				Pearson Correlation	#REF!				Pearson Correlation	#REF!				Pearson Correlation	#REF!				Pearson Correlation	#REF!
				Observed Mean Difference	#VALUE!				Observed Mean Difference	#VALUE!				Observed Mean Difference	#VALUE!				Observed Mean Difference	#VALUE!				Observed Mean Difference	#VALUE!				Observed Mean Difference	#VALUE!
				Variance of the Differences	Err:504				Variance of the Differences	Err:504				Variance of the Differences	Err:504				Variance of the Differences	Err:504				Variance of the Differences	Err:504				Variance of the Differences	Err:504
				df	-1				df	-1				df	-1				df	-1				df	-1				df	-1
				t Stat	#VALUE!				t Stat	#VALUE!				t Stat	#VALUE!				t Stat	#VALUE!				t Stat	#VALUE!				t Stat	#VALUE!
				P (T<=t) one-tail	#VALUE!				P (T<=t) one-tail	#VALUE!				P (T<=t) one-tail	#VALUE!				P (T<=t) one-tail	#VALUE!				P (T<=t) one-tail	#VALUE!				P (T<=t) one-tail	#VALUE!
				t Critical one-tail	#VALUE!				t Critical one-tail	#VALUE!				t Critical one-tail	#VALUE!				t Critical one-tail	#VALUE!				t Critical one-tail	#VALUE!				t Critical one-tail	#VALUE!
				P (T<=t) two-tail	#VALUE!				P (T<=t) two-tail	#VALUE!				P (T<=t) two-tail	#VALUE!				P (T<=t) two-tail	#VALUE!				P (T<=t) two-tail	#VALUE!				P (T<=t) two-tail	#VALUE!
				t Critical two-tail	#VALUE!				t Critical two-tail	#VALUE!				t Critical two-tail	#VALUE!				t Critical two-tail	#VALUE!				t Critical two-tail	#VALUE!				t Critical two-tail	#VALUE!
				KM					KM					KM					KM					KM					KM
				Paired t-test					Paired t-test					Paired t-test					Paired t-test					Paired t-test					Paired t-test
				Alpha	0.05				Alpha	0.05				Alpha	0.05				Alpha	0.05				Alpha	0.05				Alpha	0.05
				Hypothesised Mean Difference	0				Hypothesised Mean Difference	0				Hypothesised Mean Difference	0				Hypothesised Mean Difference	0				Hypothesised Mean Difference	0				Hypothesised Mean Difference	0
					Variable 1	Variable 2				Variable 1	Variable 2				Variable 1	Variable 2				Variable 1	Variable 2				Variable 1	Variable 2				Variable 1	Variable 2
				Mean	#REF!	#REF!			Mean	#REF!	#REF!			Mean	#REF!	#REF!			Mean	#REF!	#REF!			Mean	#REF!	#REF!			Mean	#REF!	#REF!
				Variance	#REF!	#REF!			Variance	#REF!	#REF!			Variance	#REF!	#REF!			Variance	#REF!	#REF!			Variance	#REF!	#REF!			Variance	#REF!	#REF!
				Observations	#REF!	#REF!			Observations	#REF!	#REF!			Observations	#REF!	#REF!			Observations	#REF!	#REF!			Observations	#REF!	#REF!			Observations	#REF!	#REF!
				Pearson Correlation	#REF!				Pearson Correlation	#REF!				Pearson Correlation	#REF!				Pearson Correlation	#REF!				Pearson Correlation	#REF!				Pearson Correlation	#REF!
				Observed Mean Difference	#VALUE!				Observed Mean Difference	#VALUE!				Observed Mean Difference	#VALUE!				Observed Mean Difference	#VALUE!				Observed Mean Difference	#VALUE!				Observed Mean Difference	#VALUE!
				Variance of the Differences	Err:504				Variance of the Differences	Err:504				Variance of the Differences	Err:504				Variance of the Differences	Err:504				Variance of the Differences	Err:504				Variance of the Differences	Err:504
				df	-1				df	-1				df	-1				df	-1				df	-1				df	-1
				t Stat	#VALUE!				t Stat	#VALUE!				t Stat	#VALUE!				t Stat	#VALUE!				t Stat	#VALUE!				t Stat	#VALUE!
				P (T<=t) one-tail	#VALUE!				P (T<=t) one-tail	#VALUE!				P (T<=t) one-tail	#VALUE!				P (T<=t) one-tail	#VALUE!				P (T<=t) one-tail	#VALUE!				P (T<=t) one-tail	#VALUE!
				t Critical one-tail	#VALUE!				t Critical one-tail	#VALUE!				t Critical one-tail	#VALUE!				t Critical one-tail	#VALUE!				t Critical one-tail	#VALUE!				t Critical one-tail	#VALUE!
				P (T<=t) two-tail	#VALUE!				P (T<=t) two-tail	#VALUE!				P (T<=t) two-tail	#VALUE!				P (T<=t) two-tail	#VALUE!				P (T<=t) two-tail	#VALUE!				P (T<=t) two-tail	#VALUE!
				t Critical two-tail	#VALUE!				t Critical two-tail	#VALUE!				t Critical two-tail	#VALUE!				t Critical two-tail	#VALUE!				t Critical two-tail	#VALUE!				t Critical two-tail	#VALUE!
				ATCG					ATCG					ATCG					ATCG					ATCG					ATCG
				Paired t-test					Paired t-test					Paired t-test					Paired t-test					Paired t-test					Paired t-test
				Alpha	0.05				Alpha	0.05				Alpha	0.05				Alpha	0.05				Alpha	0.05				Alpha	0.05
				Hypothesised Mean Difference	0				Hypothesised Mean Difference	0				Hypothesised Mean Difference	0				Hypothesised Mean Difference	0				Hypothesised Mean Difference	0				Hypothesised Mean Difference	0
					Variable 1	Variable 2				Variable 1	Variable 2				Variable 1	Variable 2				Variable 1	Variable 2				Variable 1	Variable 2				Variable 1	Variable 2
				Mean	#REF!	#REF!			Mean	#REF!	#REF!			Mean	#REF!	#REF!			Mean	#REF!	#REF!			Mean	#REF!	#REF!			Mean	#REF!	#REF!
				Variance	#REF!	#REF!			Variance	#REF!	#REF!			Variance	#REF!	#REF!			Variance	#REF!	#REF!			Variance	#REF!	#REF!			Variance	#REF!	#REF!
				Observations	#REF!	#REF!			Observations	#REF!	#REF!			Observations	#REF!	#REF!			Observations	#REF!	#REF!			Observations	#REF!	#REF!			Observations	#REF!	#REF!
				Pearson Correlation	#REF!				Pearson Correlation	#REF!				Pearson Correlation	#REF!				Pearson Correlation	#REF!				Pearson Correlation	#REF!				Pearson Correlation	#REF!
				Observed Mean Difference	#VALUE!				Observed Mean Difference	#VALUE!				Observed Mean Difference	#VALUE!				Observed Mean Difference	#VALUE!				Observed Mean Difference	#VALUE!				Observed Mean Difference	#VALUE!
				Variance of the Differences	Err:504				Variance of the Differences	Err:504				Variance of the Differences	Err:504				Variance of the Differences	Err:504				Variance of the Differences	Err:504				Variance of the Differences	Err:504
				df	-1				df	-1				df	-1				df	-1				df	-1				df	-1
				t Stat	#VALUE!				t Stat	#VALUE!				t Stat	#VALUE!				t Stat	#VALUE!				t Stat	#VALUE!				t Stat	#VALUE!
				P (T<=t) one-tail	#VALUE!				P (T<=t) one-tail	#VALUE!				P (T<=t) one-tail	#VALUE!				P (T<=t) one-tail	#VALUE!				P (T<=t) one-tail	#VALUE!				P (T<=t) one-tail	#VALUE!
				t Critical one-tail	#VALUE!				t Critical one-tail	#VALUE!				t Critical one-tail	#VALUE!				t Critical one-tail	#VALUE!				t Critical one-tail	#VALUE!				t Critical one-tail	#VALUE!
				P (T<=t) two-tail	#VALUE!				P (T<=t) two-tail	#VALUE!				P (T<=t) two-tail	#VALUE!				P (T<=t) two-tail	#VALUE!				P (T<=t) two-tail	#VALUE!				P (T<=t) two-tail	#VALUE!
				t Critical two-tail	#VALUE!				t Critical two-tail	#VALUE!				t Critical two-tail	#VALUE!				t Critical two-tail	#VALUE!				t Critical two-tail	#VALUE!				t Critical two-tail	#VALUE!
